# Supplementary material for: Francisella tularensis subsp. tularensis Induces a Unique Pulmonary Inflammatory Response: Role of Bacterial Gene Expression in Temporal Regulation of Host Defense Responses
Source: PLoS One. 2013 May 14;8(5):e62412. doi: 10.1371/journal.pone.0062412 (PMC3653966; doi:10.1371/journal.pone.0062412)
Supplement: Table S1 — Immune-related genes induced during P. aeruginosa but not L. pneumophila infection. (XLSX) [file pone.0062412.s002.xlsx]

## Sheet: Sheet1
Table S1: Immune-related genes induced during P. aeruginosa but not L. pneumophila infection
GeneName	Systematic Name	Description
Pnpt1	NM_027869	ref|Mus musculus polyribonucleotide nucleotidyltransferase 1 (Pnpt1), mRNA [NM_027869]
Irf9	NM_008394	ref|Mus musculus interferon regulatory factor 9 (Irf9), transcript variant 3, mRNA [NM_008394]
Med18	NM_026039	ref|Mus musculus mediator of RNA polymerase II transcription, subunit 18 homolog (yeast) (Med18), mRNA [NM_026039]
Ifi205	NM_172648	ref|Mus musculus interferon activated gene 205 (Ifi205), mRNA [NM_172648]
Lepre1	NM_019782	ref|Mus musculus leprecan 1 (Lepre1), transcript variant 1, mRNA [NM_019782]
ENSMUST00000062252	ENSMUST00000062252	ens|predicted gene 9828 [Source:MGI Symbol;Acc:MGI:3642913] [ENSMUST00000062252]
Ifi27l2a	NM_029803	ref|Mus musculus interferon, alpha-inducible protein 27 like 2A (Ifi27l2a), mRNA [NM_029803]
Nudcd1	NM_026149	ref|Mus musculus NudC domain containing 1 (Nudcd1), transcript variant 1, mRNA [NM_026149]
Mcf2l	NM_178076	ref|Mus musculus mcf.2 transforming sequence-like (Mcf2l), transcript variant 1, mRNA [NM_178076]
Il22ra1	NM_178257	ref|Mus musculus interleukin 22 receptor, alpha 1 (Il22ra1), mRNA [NM_178257]
Tcf20	NM_013836	ref|Mus musculus transcription factor 20 (Tcf20), transcript variant 2, mRNA [NM_013836]
Rac1	NM_009007	ref|Mus musculus RAS-related C3 botulinum substrate 1 (Rac1), mRNA [NM_009007]
Btbd7	NM_172806	ref|Mus musculus BTB (POZ) domain containing 7 (Btbd7), mRNA [NM_172806]
Ube2l6	NM_019949	ref|Mus musculus ubiquitin-conjugating enzyme E2L 6 (Ube2l6), mRNA [NM_019949]
Btk	NM_013482	ref|Mus musculus Bruton agammaglobulinemia tyrosine kinase (Btk), mRNA [NM_013482]
Grb2	U07617	gb|Mus musculus Grb2 adaptor protein (grb2) mRNA, complete cds. [U07617]
Sik1	NM_010831	ref|Mus musculus salt inducible kinase 1 (Sik1), mRNA [NM_010831]
Stat6	NM_009284	ref|Mus musculus signal transducer and activator of transcription 6 (Stat6), mRNA [NM_009284]
Il10rb	NM_008349	ref|Mus musculus interleukin 10 receptor, beta (Il10rb), mRNA [NM_008349]
Trim34a	NM_030684	ref|Mus musculus tripartite motif-containing 34A (Trim34a), mRNA [NM_030684]
H3f3b	NM_008211	ref|Mus musculus H3 histone, family 3B (H3f3b), mRNA [NM_008211]
Muc6	NM_181729	ref|Mus musculus mucin 6, gastric (Muc6), mRNA [NM_181729]
Eif2s2	NM_026030	ref|Mus musculus eukaryotic translation initiation factor 2, subunit 2 (beta) (Eif2s2), mRNA [NM_026030]
Fosl2	NM_008037	ref|Mus musculus fos-like antigen 2 (Fosl2), mRNA [NM_008037]
Erbb2	NM_001003817	ref|Mus musculus v-erb-b2 erythroblastic leukemia viral oncogene homolog 2, neuro/glioblastoma derived oncogene homolog (avian) (Erbb2), mRNA [NM_001003817]
Mif4gd	NM_027162	ref|Mus musculus MIF4G domain containing (Mif4gd), transcript variant 1, mRNA [NM_027162]
Tgfb1i1	NM_009365	ref|Mus musculus transforming growth factor beta 1 induced transcript 1 (Tgfb1i1), mRNA [NM_009365]
Pole	NM_011132	ref|Mus musculus polymerase (DNA directed), epsilon (Pole), mRNA [NM_011132]
Ptprc	NM_011210	ref|Mus musculus protein tyrosine phosphatase, receptor type, C (Ptprc), transcript variant 2, mRNA [NM_011210]
Nrbf2	NM_001036293	ref|Mus musculus nuclear receptor binding factor 2 (Nrbf2), mRNA [NM_001036293]
Spp1	NM_009263	ref|Mus musculus secreted phosphoprotein 1 (Spp1), transcript variant 4, mRNA [NM_009263]
Gfra3	NM_010280	ref|Mus musculus glial cell line derived neurotrophic factor family receptor alpha 3 (Gfra3), mRNA [NM_010280]
Jazf1	NM_173406	ref|Mus musculus JAZF zinc finger 1 (Jazf1), transcript variant 1, mRNA [NM_173406]
Il20rb	NM_001033543	ref|Mus musculus interleukin 20 receptor beta (Il20rb), mRNA [NM_001033543]
Fasl	NM_010177	ref|Mus musculus Fas ligand (TNF superfamily, member 6) (Fasl), transcript variant 1, mRNA [NM_010177]
Crybb2	NM_007773	ref|Mus musculus crystallin, beta B2 (Crybb2), mRNA [NM_007773]
Sass6	NM_028349	ref|Mus musculus spindle assembly 6 homolog (C. elegans) (Sass6), mRNA [NM_028349]
Ppm1h	NM_176919	ref|Mus musculus protein phosphatase 1H (PP2C domain containing) (Ppm1h), transcript variant 2, mRNA [NM_176919]
Arf3	NM_007478	ref|Mus musculus ADP-ribosylation factor 3 (Arf3), mRNA [NM_007478]
Zfhx2	NM_001039198	ref|Mus musculus zinc finger homeobox 2 (Zfhx2), mRNA [NM_001039198]
Src	NM_009271	ref|Mus musculus Rous sarcoma oncogene (Src), transcript variant 1, mRNA [NM_009271]
En2	NM_010134	ref|Mus musculus engrailed 2 (En2), mRNA [NM_010134]
Mex3d	NM_198615	ref|Mus musculus mex3 homolog D (C. elegans) (Mex3d), mRNA [NM_198615]
Dusp16	AF345951	gb|Mus musculus map kinase phosphatase-M A1 isoform mRNA, complete cds. [AF345951]
Il4	NM_021283	ref|Mus musculus interleukin 4 (Il4), transcript variant 1, mRNA [NM_021283]
Rab21	NM_024454	ref|Mus musculus RAB21, member RAS oncogene family (Rab21), mRNA [NM_024454]
Upf2	NM_001081132	ref|Mus musculus UPF2 regulator of nonsense transcripts homolog (yeast) (Upf2), mRNA [NM_001081132]
Picalm	NM_146194	ref|Mus musculus phosphatidylinositol binding clathrin assembly protein (Picalm), mRNA [NM_146194]
Gja1	NM_010288	ref|Mus musculus gap junction protein, alpha 1 (Gja1), mRNA [NM_010288]
Sox17	NM_011441	ref|Mus musculus SRY-box containing gene 17 (Sox17), mRNA [NM_011441]
Herc6	NM_025992	ref|Mus musculus hect domain and RLD 6 (Herc6), mRNA [NM_025992]
Anxa2	NM_007585	ref|Mus musculus annexin A2 (Anxa2), mRNA [NM_007585]
Plekha1	NM_133942	ref|Mus musculus pleckstrin homology domain containing, family A (phosphoinositide binding specific) member 1 (Plekha1), mRNA [NM_133942]
Ccr3	NM_009914	ref|Mus musculus chemokine (C-C motif) receptor 3 (Ccr3), mRNA [NM_009914]
Il27	NM_145636	ref|Mus musculus interleukin 27 (Il27), mRNA [NM_145636]
Mtor : ENSMUST00000123566	ENSMUST00000123566	ens|mechanistic target of rapamycin (serine/threonine kinase) [Source:MGI Symbol;Acc:MGI:1928394] [ENSMUST00000123566]
H3f3b	NM_008211	ref|Mus musculus H3 histone, family 3B (H3f3b), mRNA [NM_008211]
Etv5	NM_023794	ref|Mus musculus ets variant gene 5 (Etv5), mRNA [NM_023794]
Birc2	NM_007465	ref|Mus musculus baculoviral IAP repeat-containing 2 (Birc2), mRNA [NM_007465]
Lman1l	NM_199222	ref|Mus musculus lectin, mannose-binding 1 like (Lman1l), mRNA [NM_199222]
Cd86	NM_019388	ref|Mus musculus CD86 antigen (Cd86), mRNA [NM_019388]
Atf2	NM_001025093	ref|Mus musculus activating transcription factor 2 (Atf2), transcript variant 1, mRNA [NM_001025093]
Igf1	NM_010512	ref|Mus musculus insulin-like growth factor 1 (Igf1), transcript variant 1, mRNA [NM_010512]
Il13ra1	NM_133990	ref|Mus musculus interleukin 13 receptor, alpha 1 (Il13ra1), mRNA [NM_133990]
Ifna9	NM_010507	ref|Mus musculus interferon alpha 9 (Ifna9), mRNA [NM_010507]
Ythdf2	NM_145393	ref|Mus musculus YTH domain family 2 (Ythdf2), mRNA [NM_145393]
Usp12	NM_011669	ref|Mus musculus ubiquitin specific peptidase 12 (Usp12), mRNA [NM_011669]
TC1640597	TC1640597	Unknown
Crebbp	NM_001025432	ref|Mus musculus CREB binding protein (Crebbp), mRNA [NM_001025432]
Chd7	NM_001081417	ref|Mus musculus chromodomain helicase DNA binding protein 7 (Chd7), mRNA [NM_001081417]
Stam2	NM_019667	ref|Mus musculus signal transducing adaptor molecule (SH3 domain and ITAM motif) 2 (Stam2), mRNA [NM_019667]
Ccna2	NM_009828	ref|Mus musculus cyclin A2 (Ccna2), mRNA [NM_009828]
Samd9l	NM_010156	ref|Mus musculus sterile alpha motif domain containing 9-like (Samd9l), mRNA [NM_010156]
Cplx2	NM_009946	ref|Mus musculus complexin 2 (Cplx2), mRNA [NM_009946]
Actr8	NM_027493	ref|Mus musculus ARP8 actin-related protein 8 homolog (S. cerevisiae) (Actr8), mRNA [NM_027493]
Tmpo	NM_011605	ref|Mus musculus thymopoietin (Tmpo), transcript variant 1, mRNA [NM_011605]
Akt1	NM_009652	ref|Mus musculus thymoma viral proto-oncogene 1 (Akt1), transcript variant 1, mRNA [NM_009652]
Lnpep	AK147232	gb|Mus musculus cDNA, RIKEN full-length enriched library, clone:M5C1000C02 product:hypothetical protein, full insert sequence. [AK147232]
Tor1aip1	NM_144791	ref|Mus musculus torsin A interacting protein 1 (Tor1aip1), transcript variant 2, mRNA [NM_144791]
Ripk2	NM_138952	ref|Mus musculus receptor (TNFRSF)-interacting serine-threonine kinase 2 (Ripk2), mRNA [NM_138952]
Psen1	NM_008943	ref|Mus musculus presenilin 1 (Psen1), mRNA [NM_008943]
Hnf1b	NM_009330	ref|Mus musculus HNF1 homeobox B (Hnf1b), mRNA [NM_009330]
Ptp4a1	NM_011200	ref|Mus musculus protein tyrosine phosphatase 4a1 (Ptp4a1), mRNA [NM_011200]
Srgap1 : ENSMUST00000020322	NM_001081037 : ENSMUST00000020322	ref|Mus musculus SLIT-ROBO Rho GTPase activating protein 1 (Srgap1), transcript variant 1, mRNA [NM_001081037]
Nutf2	NM_026532	ref|Mus musculus nuclear transport factor 2 (Nutf2), mRNA [NM_026532]
Tsc1	NM_022887	ref|Mus musculus tuberous sclerosis 1 (Tsc1), mRNA [NM_022887]
Cck : ENSMUST00000060307	ENSMUST00000060307	ens|cholecystokinin [Source:MGI Symbol;Acc:MGI:88297] [ENSMUST00000060307]
Dock2	NM_033374	ref|Mus musculus dedicator of cyto-kinesis 2 (Dock2), mRNA [NM_033374]
Bcl2l12	NM_029410	ref|Mus musculus BCL2-like 12 (proline rich) (Bcl2l12), mRNA [NM_029410]
Casp8	NM_009812	ref|Mus musculus caspase 8 (Casp8), transcript variant 1, mRNA [NM_009812]
Nup93	NM_172410	ref|Mus musculus nucleoporin 93 (Nup93), mRNA [NM_172410]
Pigw	NM_027388	ref|Mus musculus phosphatidylinositol glycan anchor biosynthesis, class W (Pigw), transcript variant 1, mRNA [NM_027388]
Il17rd	NM_134437	ref|Mus musculus interleukin 17 receptor D (Il17rd), mRNA [NM_134437]
Dusp1	NM_013642	ref|Mus musculus dual specificity phosphatase 1 (Dusp1), mRNA [NM_013642]
Abcf3	NM_013852	ref|Mus musculus ATP-binding cassette, sub-family F (GCN20), member 3 (Abcf3), mRNA [NM_013852]
Tm7sf3	NM_026281	ref|Mus musculus transmembrane 7 superfamily member 3 (Tm7sf3), mRNA [NM_026281]
Gdnf	NM_010275	ref|Mus musculus glial cell line derived neurotrophic factor (Gdnf), mRNA [NM_010275]
Wisp1	NM_018865	ref|Mus musculus WNT1 inducible signaling pathway protein 1 (Wisp1), mRNA [NM_018865]
Cdca2	NM_175384	ref|Mus musculus cell division cycle associated 2 (Cdca2), transcript variant 2, mRNA [NM_175384]
Agap3	NM_139153	ref|Mus musculus ArfGAP with GTPase domain, ankyrin repeat and PH domain 3 (Agap3), mRNA [NM_139153]
Hras1	NM_008284	ref|Mus musculus Harvey rat sarcoma virus oncogene 1 (Hras1), transcript variant 1, mRNA [NM_008284]
Map3k7	NM_172688	ref|Mus musculus mitogen-activated protein kinase kinase kinase 7 (Map3k7), transcript variant A, mRNA [NM_172688]
Whsc1l1	NM_001001735	ref|Mus musculus Wolf-Hirschhorn syndrome candidate 1-like 1 (human) (Whsc1l1), transcript variant 1, mRNA [NM_001001735]
Ipo7	NM_181517	ref|Mus musculus importin 7 (Ipo7), mRNA [NM_181517]
Mdk	NM_010784	ref|Mus musculus midkine (Mdk), transcript variant 1, mRNA [NM_010784]
Eif3e	NM_008388	ref|Mus musculus eukaryotic translation initiation factor 3, subunit E (Eif3e), mRNA [NM_008388]
Gck : ENSMUST00000109822	ENSMUST00000109822	ens|glucokinase [Source:MGI Symbol;Acc:MGI:1270854] [ENSMUST00000109822]
Hnrnpu	NM_016805	ref|Mus musculus heterogeneous nuclear ribonucleoprotein U (Hnrnpu), mRNA [NM_016805]
Cgn : ENSMUST00000155485	ENSMUST00000155485	ens|cingulin [Source:MGI Symbol;Acc:MGI:1927237] [ENSMUST00000155485]
Agfg2	NM_145566	ref|Mus musculus ArfGAP with FG repeats 2 (Agfg2), transcript variant 1, mRNA [NM_145566]
Stat6	NM_009284	ref|Mus musculus signal transducer and activator of transcription 6 (Stat6), mRNA [NM_009284]
Tmed2	NM_019770	ref|Mus musculus transmembrane emp24 domain trafficking protein 2 (Tmed2), mRNA [NM_019770]
Fgd4 : ENSMUST00000159058	ENSMUST00000159058	ens|FYVE, RhoGEF and PH domain containing 4 [Source:MGI Symbol;Acc:MGI:2183747] [ENSMUST00000159058]
Ccnk	NM_009832	ref|Mus musculus cyclin K (Ccnk), mRNA [NM_009832]
P2rx3	NM_145526	ref|Mus musculus purinergic receptor P2X, ligand-gated ion channel, 3 (P2rx3), mRNA [NM_145526]
Vmp1 : Tmem49	NM_029478	ref|Mus musculus vacuole membrane protein 1 (Vmp1), mRNA [NM_029478]
Ltbp3	NM_008520	ref|Mus musculus latent transforming growth factor beta binding protein 3 (Ltbp3), mRNA [NM_008520]
Nmi	NM_019401	ref|Mus musculus N-myc (and STAT) interactor (Nmi), transcript variant 3, mRNA [NM_019401]
Pdzk1	NM_021517	ref|Mus musculus PDZ domain containing 1 (Pdzk1), transcript variant 1, mRNA [NM_021517]
Il11	NM_008350	ref|Mus musculus interleukin 11 (Il11), mRNA [NM_008350]
Upf3a	AK033239	gb|Mus musculus 15 days embryo male testis cDNA, RIKEN full-length enriched library, clone:8030472N21 product:similar to HUPF3A [Homo sapiens], full insert sequence. [AK033239]
B230206F22Rik	NR_028381	ref|Mus musculus RIKEN cDNA B230206F22 gene (B230206F22Rik), transcript variant 2, non-coding RNA [NR_028381]
Arfgef2	NM_001085495	ref|Mus musculus ADP-ribosylation factor guanine nucleotide-exchange factor 2 (brefeldin A-inhibited) (Arfgef2), mRNA [NM_001085495]
Olfml3 : ENSMUST00000154145	ENSMUST00000154145	ens|olfactomedin-like 3 [Source:MGI Symbol;Acc:MGI:1914877] [ENSMUST00000154145]
Slc27a1	NM_011977	ref|Mus musculus solute carrier family 27 (fatty acid transporter), member 1 (Slc27a1), mRNA [NM_011977]
Hif3a	NM_016868	ref|Mus musculus hypoxia inducible factor 3, alpha subunit (Hif3a), transcript variant 2, mRNA [NM_016868]
Adarb1	NM_001024837	ref|Mus musculus adenosine deaminase, RNA-specific, B1 (Adarb1), transcript variant 2, mRNA [NM_001024837]
Pcsk1n	NM_013892	ref|Mus musculus proprotein convertase subtilisin/kexin type 1 inhibitor (Pcsk1n), mRNA [NM_013892]
Tollip	NM_023764	ref|Mus musculus toll interacting protein (Tollip), mRNA [NM_023764]
Gtf2a1	NM_031391	ref|Mus musculus general transcription factor II A, 1 (Gtf2a1), transcript variant 1, mRNA [NM_031391]
Igf1	NM_184052	ref|Mus musculus insulin-like growth factor 1 (Igf1), transcript variant 2, mRNA [NM_184052]
Tmem30b	NM_178715	ref|Mus musculus transmembrane protein 30B (Tmem30b), mRNA [NM_178715]
Ube2d3	NM_025356	ref|Mus musculus ubiquitin-conjugating enzyme E2D 3 (UBC4/5 homolog, yeast) (Ube2d3), mRNA [NM_025356]
Fancd2	ENSMUST00000036340	ens|Fanconi anemia, complementation group D2 [Source:MGI Symbol;Acc:MGI:2448480] [ENSMUST00000036340]
Eya3	NM_010166	ref|Mus musculus eyes absent 3 homolog (Drosophila) (Eya3), transcript variant 2, mRNA [NM_010166]
Ikzf3	NM_011771	ref|Mus musculus IKAROS family zinc finger 3 (Ikzf3), mRNA [NM_011771]
Kdelr2	NM_025841	ref|Mus musculus KDEL (Lys-Asp-Glu-Leu) endoplasmic reticulum protein retention receptor 2 (Kdelr2), mRNA [NM_025841]
Tcl1	NM_009337	ref|Mus musculus T-cell lymphoma breakpoint 1 (Tcl1), mRNA [NM_009337]
Gas2l3	NM_001079876	ref|Mus musculus growth arrest-specific 2 like 3 (Gas2l3), transcript variant 2, mRNA [NM_001079876]
1810064F22Rik	NR_027981	ref|Mus musculus RIKEN cDNA 1810064F22 gene (1810064F22Rik), non-coding RNA [NR_027981]
Kif20a	Y09632	gb|Mus musculus mRNA for rabkinesin-6. [Y09632]
Cdh24	NM_199470	ref|Mus musculus cadherin-like 24 (Cdh24), mRNA [NM_199470]
Ifrd2	NM_025903	ref|Mus musculus interferon-related developmental regulator 2 (Ifrd2), mRNA [NM_025903]
Bcl2l14	NM_025778	ref|Mus musculus BCL2-like 14 (apoptosis facilitator) (Bcl2l14), mRNA [NM_025778]
Tob2	NM_020507	ref|Mus musculus transducer of ERBB2, 2 (Tob2), mRNA [NM_020507]
Syn1	NM_013680	ref|Mus musculus synapsin I (Syn1), transcript variant a, mRNA [NM_013680]
Parp14	NM_001039530	ref|Mus musculus poly (ADP-ribose) polymerase family, member 14 (Parp14), mRNA [NM_001039530]
Tnfsf13b	AK034121 : ENSMUST00000033892	gb|Mus musculus adult male diencephalon cDNA, RIKEN full-length enriched library, clone:9330158D20 product:tumor necrosis factor (ligand) superfamily, member 13b, full insert sequence. [AK034121]
Yipf2	NM_138303	ref|Mus musculus Yip1 domain family, member 2 (Yipf2), transcript variant 1, mRNA [NM_138303]
Cxcr3	NM_009910	ref|Mus musculus chemokine (C-X-C motif) receptor 3 (Cxcr3), mRNA [NM_009910]
Fzd5	NM_022721	ref|Mus musculus frizzled homolog 5 (Drosophila) (Fzd5), transcript variant 1, mRNA [NM_022721]
Galr3	NM_015738	ref|Mus musculus galanin receptor 3 (Galr3), mRNA [NM_015738]
Map3k10	NM_001081292	ref|Mus musculus mitogen-activated protein kinase kinase kinase 10 (Map3k10), mRNA [NM_001081292]
Gpsm3	NM_134116	ref|Mus musculus G-protein signalling modulator 3 (AGS3-like, C. elegans) (Gpsm3), mRNA [NM_134116]
Ifnab	BC116864	gb|Mus musculus interferon alpha B, mRNA (cDNA clone MGC:151241 IMAGE:40126183), complete cds. [BC116864]
Morf4l2	NM_019768	ref|Mus musculus mortality factor 4 like 2 (Morf4l2), transcript variant 1, mRNA [NM_019768]
Plekhn1	NM_001008233	ref|Mus musculus pleckstrin homology domain containing, family N member 1 (Plekhn1), mRNA [NM_001008233]
Serpinb9	NM_009256	ref|Mus musculus serine (or cysteine) peptidase inhibitor, clade B, member 9 (Serpinb9), mRNA [NM_009256]
Il17rd	BC066804	gb|Mus musculus interleukin 17 receptor D, mRNA (cDNA clone IMAGE:30091051). [BC066804]
Tfpi2	NM_009364	ref|Mus musculus tissue factor pathway inhibitor 2 (Tfpi2), mRNA [NM_009364]
Tcf25	NM_001037878	ref|Mus musculus transcription factor 25 (basic helix-loop-helix) (Tcf25), transcript variant 3, mRNA [NM_001037878]
Stat5b	NM_011489	ref|Mus musculus signal transducer and activator of transcription 5B (Stat5b), transcript variant 1, mRNA [NM_011489]
Irak4	NM_029926	ref|Mus musculus interleukin-1 receptor-associated kinase 4 (Irak4), mRNA [NM_029926]
B2m	NM_009735	ref|Mus musculus beta-2 microglobulin (B2m), mRNA [NM_009735]
Usp14	NM_021522	ref|Mus musculus ubiquitin specific peptidase 14 (Usp14), transcript variant 1, mRNA [NM_021522]
Tle3	NM_001083927	ref|Mus musculus transducin-like enhancer of split 3, homolog of Drosophila E(spl) (Tle3), transcript variant 1, mRNA [NM_001083927]
Pdgfra	NM_011058	ref|Mus musculus platelet derived growth factor receptor, alpha polypeptide (Pdgfra), transcript variant 1, mRNA [NM_011058]
Chrac1	NM_053068	ref|Mus musculus chromatin accessibility complex 1 (Chrac1), mRNA [NM_053068]
Ifnar2	NM_010509	ref|Mus musculus interferon (alpha and beta) receptor 2 (Ifnar2), transcript variant 1, mRNA [NM_010509]
Kcnh2	NM_013569	ref|Mus musculus potassium voltage-gated channel, subfamily H (eag-related), member 2 (Kcnh2), mRNA [NM_013569]
Anxa2	NM_007585	ref|Mus musculus annexin A2 (Anxa2), mRNA [NM_007585]
Pdzd7	NM_001195265	ref|Mus musculus PDZ domain containing 7 (Pdzd7), mRNA [NM_001195265]
Tnfrsf25	NM_033042	ref|Mus musculus tumor necrosis factor receptor superfamily, member 25 (Tnfrsf25), mRNA [NM_033042]
Synrg	NM_194341	ref|Mus musculus synergin, gamma (Synrg), transcript variant 2, mRNA [NM_194341]
Snap23	NM_009222	ref|Mus musculus synaptosomal-associated protein 23 (Snap23), transcript variant 2, mRNA [NM_009222]
Dcbld2	NM_028523	ref|Mus musculus discoidin, CUB and LCCL domain containing 2 (Dcbld2), mRNA [NM_028523]
Kras	NM_021284	ref|Mus musculus v-Ki-ras2 Kirsten rat sarcoma viral oncogene homolog (Kras), mRNA [NM_021284]
Tollip	NM_023764	ref|Mus musculus toll interacting protein (Tollip), mRNA [NM_023764]
Capn1	NM_007600	ref|Mus musculus calpain 1 (Capn1), transcript variant 1, mRNA [NM_007600]
Tcf4	NM_013685	ref|Mus musculus transcription factor 4 (Tcf4), transcript variant 1, mRNA [NM_013685]
Gsk3b	NM_019827	ref|Mus musculus glycogen synthase kinase 3 beta (Gsk3b), mRNA [NM_019827]
Adora2a	NM_009630	ref|Mus musculus adenosine A2a receptor (Adora2a), mRNA [NM_009630]
Ifnz	NM_197889	ref|Mus musculus interferon zeta (Ifnz), mRNA [NM_197889]
Ube2q2	NM_180600	ref|Mus musculus ubiquitin-conjugating enzyme E2Q (putative) 2 (Ube2q2), mRNA [NM_180600]
Cxadr	NM_001025192	ref|Mus musculus coxsackie virus and adenovirus receptor (Cxadr), transcript variant 1, mRNA [NM_001025192]
Leprotl1	NM_026609	ref|Mus musculus leptin receptor overlapping transcript-like 1 (Leprotl1), mRNA [NM_026609]
Srgap2	NM_001081011	ref|Mus musculus SLIT-ROBO Rho GTPase activating protein 2 (Srgap2), mRNA [NM_001081011]
C1qtnf4	NM_026161	ref|Mus musculus C1q and tumor necrosis factor related protein 4 (C1qtnf4), mRNA [NM_026161]
Ap1s3	NM_183027	ref|Mus musculus adaptor-related protein complex AP-1, sigma 3 (Ap1s3), mRNA [NM_183027]
Twf2	NM_011876	ref|Mus musculus twinfilin, actin-binding protein, homolog 2 (Drosophila) (Twf2), mRNA [NM_011876]
Cirbp	NM_007705	ref|Mus musculus cold inducible RNA binding protein (Cirbp), mRNA [NM_007705]
Cd2bp2	NM_027353	ref|Mus musculus CD2 antigen (cytoplasmic tail) binding protein 2 (Cd2bp2), mRNA [NM_027353]
Myo1c	NM_008659	ref|Mus musculus myosin IC (Myo1c), transcript variant 3, mRNA [NM_008659]
Tbl1xr1	NM_030732	ref|Mus musculus transducin (beta)-like 1X-linked receptor 1 (Tbl1xr1), mRNA [NM_030732]
Atl2	NM_019717	ref|Mus musculus atlastin GTPase 2 (Atl2), transcript variant 1, mRNA [NM_019717]
Ifna12	NM_177361	ref|Mus musculus interferon alpha 12 (Ifna12), mRNA [NM_177361]
Slc25a30	NM_026232	ref|Mus musculus solute carrier family 25, member 30 (Slc25a30), nuclear gene encoding mitochondrial protein, mRNA [NM_026232]
Tsc1	NM_022887	ref|Mus musculus tuberous sclerosis 1 (Tsc1), mRNA [NM_022887]
Oas1e	NM_145210	ref|Mus musculus 2'-5' oligoadenylate synthetase 1E (Oas1e), mRNA [NM_145210]
Derl1	NM_024207	ref|Mus musculus Der1-like domain family, member 1 (Derl1), mRNA [NM_024207]
Atf1	NM_007497	ref|Mus musculus activating transcription factor 1 (Atf1), mRNA [NM_007497]
Sdccag8	NM_029756	ref|Mus musculus serologically defined colon cancer antigen 8 (Sdccag8), mRNA [NM_029756]
Nlrp10	NM_175532	ref|Mus musculus NLR family, pyrin domain containing 10 (Nlrp10), mRNA [NM_175532]
Stub1	NM_019719	ref|Mus musculus STIP1 homology and U-Box containing protein 1 (Stub1), mRNA [NM_019719]
Wnt6	M89800	gb|Mouse Wnt-6 mRNA, complete cds. [M89800]
Faim2	NM_028224	ref|Mus musculus Fas apoptotic inhibitory molecule 2 (Faim2), transcript variant 1, mRNA [NM_028224]
Chd7	NM_001081417	ref|Mus musculus chromodomain helicase DNA binding protein 7 (Chd7), mRNA [NM_001081417]
Ube2d3	NM_025356	ref|Mus musculus ubiquitin-conjugating enzyme E2D 3 (UBC4/5 homolog, yeast) (Ube2d3), mRNA [NM_025356]
Ppp1cc	NM_013636	ref|Mus musculus protein phosphatase 1, catalytic subunit, gamma isoform (Ppp1cc), mRNA [NM_013636]
Tnfsf8	NM_009403	ref|Mus musculus tumor necrosis factor (ligand) superfamily, member 8 (Tnfsf8), mRNA [NM_009403]
Faim2	NM_028224	ref|Mus musculus Fas apoptotic inhibitory molecule 2 (Faim2), transcript variant 1, mRNA [NM_028224]
Arcn1	NM_145985	ref|Mus musculus archain 1 (Arcn1), mRNA [NM_145985]
Cyth2	NM_011181	ref|Mus musculus cytohesin 2 (Cyth2), transcript variant 1, mRNA [NM_011181]
Fasl	NM_010177	ref|Mus musculus Fas ligand (TNF superfamily, member 6) (Fasl), transcript variant 1, mRNA [NM_010177]
Socs7	NM_138657	ref|Mus musculus suppressor of cytokine signaling 7 (Socs7), mRNA [NM_138657]
Drd3	NM_007877	ref|Mus musculus dopamine receptor D3 (Drd3), mRNA [NM_007877]
Psors1c2	NM_020576	ref|Mus musculus psoriasis susceptibility 1 candidate 2 (human) (Psors1c2), mRNA [NM_020576]
Phf23	NM_030064	ref|Mus musculus PHD finger protein 23 (Phf23), mRNA [NM_030064]
Cxcl12	NM_001012477	ref|Mus musculus chemokine (C-X-C motif) ligand 12 (Cxcl12), transcript variant 3, mRNA [NM_001012477]
Metap1	NM_175224	ref|Mus musculus methionyl aminopeptidase 1 (Metap1), mRNA [NM_175224]
Lynx1	NM_011838	ref|Mus musculus Ly6/neurotoxin 1 (Lynx1), mRNA [NM_011838]
Scyl1	NM_023912	ref|Mus musculus SCY1-like 1 (S. cerevisiae) (Scyl1), mRNA [NM_023912]
Usp15	NM_027604	ref|Mus musculus ubiquitin specific peptidase 15 (Usp15), mRNA [NM_027604]
Kif24 : ENSMUST00000131532	ENSMUST00000131532	ens|kinesin family member 24 [Source:MGI Symbol;Acc:MGI:1918345] [ENSMUST00000131532]
Terf2	NM_009353	ref|Mus musculus telomeric repeat binding factor 2 (Terf2), transcript variant 1, mRNA [NM_009353]
Csnk1a1	NM_146087	ref|Mus musculus casein kinase 1, alpha 1 (Csnk1a1), mRNA [NM_146087]
Chst11	NM_021439	ref|Mus musculus carbohydrate sulfotransferase 11 (Chst11), mRNA [NM_021439]
Cxcl14	NM_019568	ref|Mus musculus chemokine (C-X-C motif) ligand 14 (Cxcl14), mRNA [NM_019568]
Eef2	NM_007907	ref|Mus musculus eukaryotic translation elongation factor 2 (Eef2), mRNA [NM_007907]
Ccl5	NM_013653	ref|Mus musculus chemokine (C-C motif) ligand 5 (Ccl5), mRNA [NM_013653]
Prss23	NM_029614	ref|Mus musculus protease, serine, 23 (Prss23), mRNA [NM_029614]
Cdk17	ENSMUST00000170355 : BC031778	ens|cyclin-dependent kinase 17 [Source:MGI Symbol;Acc:MGI:97517] [ENSMUST00000170355]
Rinl	NM_177158	ref|Mus musculus Ras and Rab interactor-like (Rinl), mRNA [NM_177158]
Mef2d	ENSMUST00000172414 : AK141270	ens|myocyte enhancer factor 2D [Source:MGI Symbol;Acc:MGI:99533] [ENSMUST00000172414]
Gtf2f2	NM_026816	ref|Mus musculus general transcription factor IIF, polypeptide 2 (Gtf2f2), mRNA [NM_026816]
Tmed2	NM_019770	ref|Mus musculus transmembrane emp24 domain trafficking protein 2 (Tmed2), mRNA [NM_019770]
Cttn	NM_007803	ref|Mus musculus cortactin (Cttn), mRNA [NM_007803]
Cdc42	NM_009861	ref|Mus musculus cell division cycle 42 homolog (S. cerevisiae) (Cdc42), mRNA [NM_009861]
Gtf2f1	NM_133801	ref|Mus musculus general transcription factor IIF, polypeptide 1 (Gtf2f1), mRNA [NM_133801]
Tank	NM_011529	ref|Mus musculus TRAF family member-associated Nf-kappa B activator (Tank), transcript variant 3, mRNA [NM_011529]
Nif3l1	NM_022988	ref|Mus musculus Ngg1 interacting factor 3-like 1 (S. pombe) (Nif3l1), mRNA [NM_022988]
Mtcp1	NM_001039373	ref|Mus musculus mature T-cell proliferation 1 (Mtcp1), transcript variant 1, mRNA [NM_001039373]
Rybp	NM_019743	ref|Mus musculus RING1 and YY1 binding protein (Rybp), mRNA [NM_019743]
Mak	NM_008547	ref|Mus musculus male germ cell-associated kinase (Mak), transcript variant 2, mRNA [NM_008547]
Rec8	NM_020002	ref|Mus musculus REC8 homolog (yeast) (Rec8), mRNA [NM_020002]
Casc5	NM_029617	ref|Mus musculus cancer susceptibility candidate 5 (Casc5), mRNA [NM_029617]
Il2rb	NM_008368	ref|Mus musculus interleukin 2 receptor, beta chain (Il2rb), mRNA [NM_008368]
Srp9	NM_012058	ref|Mus musculus signal recognition particle 9 (Srp9), mRNA [NM_012058]
Il15ra	NM_008358	ref|Mus musculus interleukin 15 receptor, alpha chain (Il15ra), transcript variant 1, mRNA [NM_008358]
Stk30	NM_011973	ref|Mus musculus serine/threonine kinase 30 (Stk30), mRNA [NM_011973]
Ilf3	NM_010561	ref|Mus musculus interleukin enhancer binding factor 3 (Ilf3), transcript variant 1, mRNA [NM_010561]
Sp100	ENSMUST00000066427	ens|nuclear antigen Sp100 [Source:MGI Symbol;Acc:MGI:109561] [ENSMUST00000066427]
Hnrnpk	NM_025279	ref|Mus musculus heterogeneous nuclear ribonucleoprotein K (Hnrnpk), mRNA [NM_025279]
Ubl3	NM_011908	ref|Mus musculus ubiquitin-like 3 (Ubl3), mRNA [NM_011908]
Cyb5b	NM_025558	ref|Mus musculus cytochrome b5 type B (Cyb5b), nuclear gene encoding mitochondrial protein, mRNA [NM_025558]
Parp9	NM_030253	ref|Mus musculus poly (ADP-ribose) polymerase family, member 9 (Parp9), mRNA [NM_030253]
Als2	NM_028717	ref|Mus musculus amyotrophic lateral sclerosis 2 (juvenile) homolog (human) (Als2), transcript variant 1, mRNA [NM_028717]
Tasp1	NM_175225	ref|Mus musculus taspase, threonine aspartase 1 (Tasp1), transcript variant 1, mRNA [NM_175225]
Nfxl1	NM_133921	ref|Mus musculus nuclear transcription factor, X-box binding-like 1 (Nfxl1), mRNA [NM_133921]
Edem1	NM_138677	ref|Mus musculus ER degradation enhancer, mannosidase alpha-like 1 (Edem1), mRNA [NM_138677]
Edem1	NM_138677	ref|Mus musculus ER degradation enhancer, mannosidase alpha-like 1 (Edem1), mRNA [NM_138677]
Gpr161	NM_001081126	ref|Mus musculus G protein-coupled receptor 161 (Gpr161), mRNA [NM_001081126]
Phc1	NM_007905	ref|Mus musculus polyhomeotic-like 1 (Drosophila) (Phc1), transcript variant 1, mRNA [NM_007905]
Rab21	NM_024454	ref|Mus musculus RAB21, member RAS oncogene family (Rab21), mRNA [NM_024454]
Plekhn1	NM_001008233	ref|Mus musculus pleckstrin homology domain containing, family N member 1 (Plekhn1), mRNA [NM_001008233]
Il24	NM_053095	ref|Mus musculus interleukin 24 (Il24), mRNA [NM_053095]
Ifna13	NM_177347	ref|Mus musculus interferon alpha 13 (Ifna13), mRNA [NM_177347]
Gspt1	NM_146066	ref|Mus musculus G1 to S phase transition 1 (Gspt1), transcript variant 1, mRNA [NM_146066]
Med18	NM_026039	ref|Mus musculus mediator of RNA polymerase II transcription, subunit 18 homolog (yeast) (Med18), mRNA [NM_026039]
AK041893	AK041893	gb|Mus musculus 3 days neonate thymus cDNA, RIKEN full-length enriched library, clone:A630044P20 product:hypothetical protein, full insert sequence. [AK041893]
Raf1	NM_029780	ref|Mus musculus v-raf-leukemia viral oncogene 1 (Raf1), mRNA [NM_029780]
Ush1c	NM_153677	ref|Mus musculus Usher syndrome 1C homolog (human) (Ush1c), transcript variant b3, mRNA [NM_153677]
Ubqln1	NM_152234	ref|Mus musculus ubiquilin 1 (Ubqln1), transcript variant 2, mRNA [NM_152234]
Edn2	NM_007902	ref|Mus musculus endothelin 2 (Edn2), mRNA [NM_007902]
Sfn	NM_018754	ref|Mus musculus stratifin (Sfn), mRNA [NM_018754]
Nfasc	NM_182716	ref|Mus musculus neurofascin (Nfasc), transcript variant 1, mRNA [NM_182716]
Ubqln1	NM_152234	ref|Mus musculus ubiquilin 1 (Ubqln1), transcript variant 2, mRNA [NM_152234]
Trim45	NM_194343	ref|Mus musculus tripartite motif-containing 45 (Trim45), transcript variant 2, mRNA [NM_194343]
Mef2d	NM_133665	ref|Mus musculus myocyte enhancer factor 2D (Mef2d), mRNA [NM_133665]
Tnfrsf13b	ENSMUST00000010286	ens|tumor necrosis factor receptor superfamily, member 13b [Source:MGI Symbol;Acc:MGI:1889411] [ENSMUST00000010286]
Pea15a	NM_011063	ref|Mus musculus phosphoprotein enriched in astrocytes 15A (Pea15a), transcript variant 2, mRNA [NM_011063]
Ggt6	NM_027819	ref|Mus musculus gamma-glutamyltransferase 6 (Ggt6), mRNA [NM_027819]
Gls	AK046297	gb|Mus musculus adult male corpora quadrigemina cDNA, RIKEN full-length enriched library, clone:B230365M23 product:GLUTAMINASE, KIDNEY ISOFORM, MITOCHONDRIAL PRECURSOR (EC 3.5.1.2) (GLS) (L-GLUTAMINE AMIDOHYDROLASE) (K-GLUTAMINASE) homolog [Homo sapiens],
Cep120	NM_178686	ref|Mus musculus centrosomal protein 120 (Cep120), mRNA [NM_178686]
Sat1	NM_009121	ref|Mus musculus spermidine/spermine N1-acetyl transferase 1 (Sat1), mRNA [NM_009121]
Rec8	NM_020002	ref|Mus musculus REC8 homolog (yeast) (Rec8), mRNA [NM_020002]
Hsd17b12	NM_019657	ref|Mus musculus hydroxysteroid (17-beta) dehydrogenase 12 (Hsd17b12), mRNA [NM_019657]
Cpsf2	NM_016856	ref|Mus musculus cleavage and polyadenylation specific factor 2 (Cpsf2), mRNA [NM_016856]
Pxn : ENSMUST00000125054	ENSMUST00000125054	ens|paxillin [Source:MGI Symbol;Acc:MGI:108295] [ENSMUST00000125054]
Elf2	NM_023502	ref|Mus musculus E74-like factor 2 (Elf2), mRNA [NM_023502]
Lonrf3	NM_028894	ref|Mus musculus LON peptidase N-terminal domain and ring finger 3 (Lonrf3), mRNA [NM_028894]
Neurog3	NM_009719	ref|Mus musculus neurogenin 3 (Neurog3), mRNA [NM_009719]
Kif22	NM_145588	ref|Mus musculus kinesin family member 22 (Kif22), mRNA [NM_145588]
Rab3b	NM_023537	ref|Mus musculus RAB3B, member RAS oncogene family (Rab3b), mRNA [NM_023537]
Jak1	NM_146145	ref|Mus musculus Janus kinase 1 (Jak1), mRNA [NM_146145]
Kras	NM_021284	ref|Mus musculus v-Ki-ras2 Kirsten rat sarcoma viral oncogene homolog (Kras), mRNA [NM_021284]
Taok2 : ENSMUST00000156273	ENSMUST00000156273	ens|TAO kinase 2 [Source:MGI Symbol;Acc:MGI:1915919] [ENSMUST00000156273]
U2af2	NM_133671	ref|Mus musculus U2 small nuclear ribonucleoprotein auxiliary factor (U2AF) 2 (U2af2), transcript variant 2, mRNA [NM_133671]
Map3k11	NM_022012	ref|Mus musculus mitogen-activated protein kinase kinase kinase 11 (Map3k11), mRNA [NM_022012]
Herc2	NM_010418	ref|Mus musculus hect (homologous to the E6-AP (UBE3A) carboxyl terminus) domain and RCC1 (CHC1)-like domain (RLD) 2 (Herc2), mRNA [NM_010418]
Ccdc108 : ENSMUST00000139950	ENSMUST00000139950	ens|coiled-coil domain containing 108 [Source:MGI Symbol;Acc:MGI:2444274] [ENSMUST00000139950]
Cdk12	NM_001109626	ref|Mus musculus cyclin-dependent kinase 12 (Cdk12), transcript variant 1, mRNA [NM_001109626]
Il1rap	NM_134103	ref|Mus musculus interleukin 1 receptor accessory protein (Il1rap), transcript variant 2, mRNA [NM_134103]
D630032N06Rik	NR_028329	ref|Mus musculus RIKEN cDNA D630032N06 gene (D630032N06Rik), non-coding RNA [NR_028329]
Vps13d : ENSMUST00000142308	ENSMUST00000142308	ens|vacuolar protein sorting 13 D (yeast) [Source:MGI Symbol;Acc:MGI:2448530] [ENSMUST00000142308]
Cd24a	NM_009846	ref|Mus musculus CD24a antigen (Cd24a), mRNA [NM_009846]
Ifi204	NM_008329	ref|Mus musculus interferon activated gene 204 (Ifi204), mRNA [NM_008329]
Il1f8	ENSMUST00000028363	ens|interleukin 1 family, member 8 [Source:MGI Symbol;Acc:MGI:1916927] [ENSMUST00000028363]
Sept9	NM_017380	ref|Mus musculus septin 9 (Sept9), transcript variant 4, mRNA [NM_017380]
Rnase1	NM_011271	ref|Mus musculus ribonuclease, RNase A family, 1 (pancreatic) (Rnase1), mRNA [NM_011271]
Rpl24	NM_024218	ref|Mus musculus ribosomal protein L24 (Rpl24), mRNA [NM_024218]
Ppp1r2	NM_025800	ref|Mus musculus protein phosphatase 1, regulatory (inhibitor) subunit 2 (Ppp1r2), mRNA [NM_025800]
Hif3a	NM_016868	ref|Mus musculus hypoxia inducible factor 3, alpha subunit (Hif3a), transcript variant 2, mRNA [NM_016868]
Far1	NM_026143	ref|Mus musculus fatty acyl CoA reductase 1 (Far1), transcript variant 1, mRNA [NM_026143]
Nek2	NM_010892	ref|Mus musculus NIMA (never in mitosis gene a)-related expressed kinase 2 (Nek2), mRNA [NM_010892]
Mmp19	NM_021412	ref|Mus musculus matrix metallopeptidase 19 (Mmp19), transcript variant 1, mRNA [NM_021412]
Slc11a2	NM_008732	ref|Mus musculus solute carrier family 11 (proton-coupled divalent metal ion transporters), member 2 (Slc11a2), transcript variant 2, mRNA [NM_008732]
Pi4kb	NM_175356	ref|Mus musculus phosphatidylinositol 4-kinase, catalytic, beta polypeptide (Pi4kb), mRNA [NM_175356]
Klf3	NM_008453	ref|Mus musculus Kruppel-like factor 3 (basic) (Klf3), mRNA [NM_008453]
Tnrc6b	NM_177124	ref|Mus musculus trinucleotide repeat containing 6b (Tnrc6b), transcript variant 2, mRNA [NM_177124]
Fbxo4	AK015995	gb|Mus musculus adult male testis cDNA, RIKEN full-length enriched library, clone:4930539E23 product:unclassifiable, full insert sequence. [AK015995]
Cklf	NM_029295	ref|Mus musculus chemokine-like factor (Cklf), transcript variant 1, mRNA [NM_029295]
Rab33a	NM_011228	ref|Mus musculus RAB33A, member of RAS oncogene family (Rab33a), mRNA [NM_011228]
Bcl2l13	NM_153516	ref|Mus musculus BCL2-like 13 (apoptosis facilitator) (Bcl2l13), nuclear gene encoding mitochondrial protein, mRNA [NM_153516]
Fastkd3	NM_027123	ref|Mus musculus FAST kinase domains 3 (Fastkd3), mRNA [NM_027123]
Rhbdf2	NM_172572	ref|Mus musculus rhomboid 5 homolog 2 (Drosophila) (Rhbdf2), transcript variant 1, mRNA [NM_172572]
Tbk1	NM_019786	ref|Mus musculus TANK-binding kinase 1 (Tbk1), mRNA [NM_019786]
Cstf2	NM_133196	ref|Mus musculus cleavage stimulation factor, 3' pre-RNA subunit 2 (Cstf2), mRNA [NM_133196]
Rara	NM_009024	ref|Mus musculus retinoic acid receptor, alpha (Rara), transcript variant 1, mRNA [NM_009024]
Slc44a1	NM_133891	ref|Mus musculus solute carrier family 44, member 1 (Slc44a1), transcript variant 1, mRNA [NM_133891]
Trim14	NM_029077	ref|Mus musculus tripartite motif-containing 14 (Trim14), mRNA [NM_029077]
Cd70	NM_011617	ref|Mus musculus CD70 antigen (Cd70), mRNA [NM_011617]
Mpl	NM_010823	ref|Mus musculus myeloproliferative leukemia virus oncogene (Mpl), transcript variant 2, mRNA [NM_010823]
Smad1	NM_008539	ref|Mus musculus MAD homolog 1 (Drosophila) (Smad1), mRNA [NM_008539]
Eif2s2	NM_026030	ref|Mus musculus eukaryotic translation initiation factor 2, subunit 2 (beta) (Eif2s2), mRNA [NM_026030]
Il21r	NM_021887	ref|Mus musculus interleukin 21 receptor (Il21r), mRNA [NM_021887]
Egfr	NM_007912	ref|Mus musculus epidermal growth factor receptor (Egfr), transcript variant 2, mRNA [NM_007912]
Ifna5	NM_010505	ref|Mus musculus interferon alpha 5 (Ifna5), mRNA [NM_010505]
Eif2b2	NM_145445	ref|Mus musculus eukaryotic translation initiation factor 2B, subunit 2 beta (Eif2b2), mRNA [NM_145445]
Nfkb1	AK048506	gb|Mus musculus 16 days embryo head cDNA, RIKEN full-length enriched library, clone:C130067K17 product:inferred: nuclear factor of kappa light chain gene enhancer in B-cells 1, p105, full insert sequence. [AK048506]
Ghrh	NM_010285	ref|Mus musculus growth hormone releasing hormone (Ghrh), mRNA [NM_010285]
Itih2	NM_010582	ref|Mus musculus inter-alpha trypsin inhibitor, heavy chain 2 (Itih2), mRNA [NM_010582]
Otud7a	NM_130880	ref|Mus musculus OTU domain containing 7A (Otud7a), mRNA [NM_130880]
Slc20a1	NM_015747	ref|Mus musculus solute carrier family 20, member 1 (Slc20a1), transcript variant 1, mRNA [NM_015747]
Jak2	NM_008413	ref|Mus musculus Janus kinase 2 (Jak2), transcript variant 1, mRNA [NM_008413]
Tnfaip1	NM_009395	ref|Mus musculus tumor necrosis factor, alpha-induced protein 1 (endothelial) (Tnfaip1), transcript variant 1, mRNA [NM_009395]
Ric8b	BC040762	gb|Mus musculus resistance to inhibitors of cholinesterase 8 homolog B (C. elegans), mRNA (cDNA clone IMAGE:4481306). [BC040762]
Eif2b4	NM_010122	ref|Mus musculus eukaryotic translation initiation factor 2B, subunit 4 delta (Eif2b4), transcript variant 2, mRNA [NM_010122]
Dusp11	NM_028099	ref|Mus musculus dual specificity phosphatase 11 (RNA/RNP complex 1-interacting) (Dusp11), mRNA [NM_028099]
Ube2v1	NM_023230	ref|Mus musculus ubiquitin-conjugating enzyme E2 variant 1 (Ube2v1), mRNA [NM_023230]
Qprt	NM_133686	ref|Mus musculus quinolinate phosphoribosyltransferase (Qprt), mRNA [NM_133686]
Prss22	NM_133731	ref|Mus musculus protease, serine, 22 (Prss22), mRNA [NM_133731]
Cds2	NM_138651	ref|Mus musculus CDP-diacylglycerol synthase (phosphatidate cytidylyltransferase) 2 (Cds2), mRNA [NM_138651]
Twf2	NM_011876	ref|Mus musculus twinfilin, actin-binding protein, homolog 2 (Drosophila) (Twf2), mRNA [NM_011876]
Praf2	NM_138602	ref|Mus musculus PRA1 domain family 2 (Praf2), mRNA [NM_138602]
2610005L07Rik	NR_028428	ref|Mus musculus RIKEN cDNA 2610005L07 gene (2610005L07Rik), non-coding RNA [NR_028428]
Msi1	NM_008629	ref|Mus musculus Musashi homolog 1(Drosophila) (Msi1), mRNA [NM_008629]
Arf2	NM_007477	ref|Mus musculus ADP-ribosylation factor 2 (Arf2), mRNA [NM_007477]
Htr2b	NM_008311	ref|Mus musculus 5-hydroxytryptamine (serotonin) receptor 2B (Htr2b), mRNA [NM_008311]
Ern2	NM_012016	ref|Mus musculus endoplasmic reticulum (ER) to nucleus signalling 2 (Ern2), mRNA [NM_012016]
Ager	NM_007425	ref|Mus musculus advanced glycosylation end product-specific receptor (Ager), mRNA [NM_007425]
Clps	NM_025469	ref|Mus musculus colipase, pancreatic (Clps), mRNA [NM_025469]
Psrc1	NM_019976	ref|Mus musculus proline/serine-rich coiled-coil 1 (Psrc1), transcript variant 2, mRNA [NM_019976]
Hcn2	NM_008226	ref|Mus musculus hyperpolarization-activated, cyclic nucleotide-gated K+ 2 (Hcn2), mRNA [NM_008226]
Celsr3	NM_080437	ref|Mus musculus cadherin, EGF LAG seven-pass G-type receptor 3 (flamingo homolog, Drosophila) (Celsr3), mRNA [NM_080437]
Cd47	ENSMUST00000084838	ens|CD47 antigen (Rh-related antigen, integrin-associated signal transducer) [Source:MGI Symbol;Acc:MGI:96617] [ENSMUST00000084838]
Krt84	NM_008474	ref|Mus musculus keratin 84 (Krt84), mRNA [NM_008474]
Sla2	NM_029983	ref|Mus musculus Src-like-adaptor 2 (Sla2), mRNA [NM_029983]
Ptpn12	NM_011203	ref|Mus musculus protein tyrosine phosphatase, non-receptor type 12 (Ptpn12), mRNA [NM_011203]
Mef2b	D87834	gb|Mus musculus mRNA for myocyte enhancer factor 2B type B-3, complete cds. [D87834]
Ifi27l2a	AK010014	gb|Mus musculus adult male tongue cDNA, RIKEN full-length enriched library, clone:2310061N23 product:similar to ALPHA-INTERFERON INDUCIBLE PROTEIN (FRAGMENT) [Mesocricetus auratus], full insert sequence. [AK010014]
Trim34a	NM_030684	ref|Mus musculus tripartite motif-containing 34A (Trim34a), mRNA [NM_030684]
Yy1	AK137406	gb|Mus musculus 16 days neonate cerebellum cDNA, RIKEN full-length enriched library, clone:9630047E06 product:unclassifiable, full insert sequence. [AK137406]
Chst11	NM_021439	ref|Mus musculus carbohydrate sulfotransferase 11 (Chst11), mRNA [NM_021439]
Ifi27l2a	NM_029803	ref|Mus musculus interferon, alpha-inducible protein 27 like 2A (Ifi27l2a), mRNA [NM_029803]
Celf1	NM_017368	ref|Mus musculus CUGBP, Elav-like family member 1 (Celf1), transcript variant 1, mRNA [NM_017368]
Uts2r	NM_145440	ref|Mus musculus urotensin 2 receptor (Uts2r), mRNA [NM_145440]
Cdk17	NM_146239	ref|Mus musculus cyclin-dependent kinase 17 (Cdk17), mRNA [NM_146239]
Rapgef3	NM_144850	ref|Mus musculus Rap guanine nucleotide exchange factor (GEF) 3 (Rapgef3), transcript variant 2, mRNA [NM_144850]
Pxn	NM_133915	ref|Mus musculus paxillin (Pxn), transcript variant beta, mRNA [NM_133915]
Ift140	NM_134126	ref|Mus musculus intraflagellar transport 140 homolog (Chlamydomonas) (Ift140), mRNA [NM_134126]
Vcl	NM_009502	ref|Mus musculus vinculin (Vcl), mRNA [NM_009502]
Il1r1	NM_008362	ref|Mus musculus interleukin 1 receptor, type I (Il1r1), transcript variant 1, mRNA [NM_008362]
Apc	NM_007462	ref|Mus musculus adenomatosis polyposis coli (Apc), mRNA [NM_007462]
Irf3	ENSMUST00000107835	ens|interferon regulatory factor 3 [Source:MGI Symbol;Acc:MGI:1859179] [ENSMUST00000107835]
Ciz1	NM_028412	ref|Mus musculus CDKN1A interacting zinc finger protein 1 (Ciz1), mRNA [NM_028412]
Adamts12	NM_175501	ref|Mus musculus a disintegrin-like and metallopeptidase (reprolysin type) with thrombospondin type 1 motif, 12 (Adamts12), mRNA [NM_175501]
Was	NM_009515	ref|Mus musculus Wiskott-Aldrich syndrome homolog (human) (Was), mRNA [NM_009515]
Oas3	NM_145226	ref|Mus musculus 2'-5' oligoadenylate synthetase 3 (Oas3), mRNA [NM_145226]
Tor1a	NM_144884	ref|Mus musculus torsin family 1, member A (torsin A) (Tor1a), mRNA [NM_144884]
Pard6b	NM_021409	ref|Mus musculus par-6 (partitioning defective 6) homolog beta (C. elegans) (Pard6b), mRNA [NM_021409]
Ptcd3	AK032831	gb|Mus musculus 12 days embryo male wolffian duct includes surrounding region cDNA, RIKEN full-length enriched library, clone:6720460B08 product:hypothetical PPR repeats containing protein, full insert sequence. [AK032831]
Mdga1	NM_001081160	ref|Mus musculus MAM domain containing glycosylphosphatidylinositol anchor 1 (Mdga1), mRNA [NM_001081160]
9630033F20Rik	NM_177003	ref|Mus musculus RIKEN cDNA 9630033F20 gene (9630033F20Rik), mRNA [NM_177003]
Arhgef2	NM_008487	ref|Mus musculus rho/rac guanine nucleotide exchange factor (GEF) 2 (Arhgef2), transcript variant 1, mRNA [NM_008487]
Btg1	NM_007569	ref|Mus musculus B-cell translocation gene 1, anti-proliferative (Btg1), mRNA [NM_007569]
Raf1	NM_029780	ref|Mus musculus v-raf-leukemia viral oncogene 1 (Raf1), mRNA [NM_029780]
Olfml2b	NM_177068	ref|Mus musculus olfactomedin-like 2B (Olfml2b), mRNA [NM_177068]
Tor1aip2	NM_022329	ref|Mus musculus torsin A interacting protein 2 (Tor1aip2), transcript variant 2, mRNA [NM_022329]
Cd6	NM_009852	ref|Mus musculus CD6 antigen (Cd6), transcript variant 2, mRNA [NM_009852]
Tap2	NM_011530	ref|Mus musculus transporter 2, ATP-binding cassette, sub-family B (MDR/TAP) (Tap2), mRNA [NM_011530]
Ezr	NM_009510	ref|Mus musculus ezrin (Ezr), mRNA [NM_009510]
Cdh22	NM_174988	ref|Mus musculus cadherin 22 (Cdh22), mRNA [NM_174988]
Actc1	NM_009608	ref|Mus musculus actin, alpha, cardiac muscle 1 (Actc1), mRNA [NM_009608]
Hsp90ab1	NM_008302	ref|Mus musculus heat shock protein 90 alpha (cytosolic), class B member 1 (Hsp90ab1), mRNA [NM_008302]
Als2	NM_028717	ref|Mus musculus amyotrophic lateral sclerosis 2 (juvenile) homolog (human) (Als2), transcript variant 1, mRNA [NM_028717]
Fosb	NM_008036	ref|Mus musculus FBJ osteosarcoma oncogene B (Fosb), mRNA [NM_008036]
Gpr37l1	NM_134438	ref|Mus musculus G protein-coupled receptor 37-like 1 (Gpr37l1), mRNA [NM_134438]
Kif3b	NM_008444	ref|Mus musculus kinesin family member 3B (Kif3b), mRNA [NM_008444]
Epm2a	ENSMUST00000069106	ens|epilepsy, progressive myoclonic epilepsy, type 2 gene alpha [Source:MGI Symbol;Acc:MGI:1341085] [ENSMUST00000069106]
Upf2	AK045943	gb|Mus musculus adult male corpora quadrigemina cDNA, RIKEN full-length enriched library, clone:B230325K09 product:HYPOTHETICAL 69.8 KDA PROTEIN homolog [Macaca fascicularis], full insert sequence. [AK045943]
Cd3e	NM_007648	ref|Mus musculus CD3 antigen, epsilon polypeptide (Cd3e), mRNA [NM_007648]
Prkrip1	NM_025774	ref|Mus musculus Prkr interacting protein 1 (IL11 inducible) (Prkrip1), mRNA [NM_025774]
Mcl1	NM_008562	ref|Mus musculus myeloid cell leukemia sequence 1 (Mcl1), nuclear gene encoding mitochondrial protein, mRNA [NM_008562]
Pim2	NM_138606	ref|Mus musculus proviral integration site 2 (Pim2), mRNA [NM_138606]
Isg20l2	NM_177663	ref|Mus musculus interferon stimulated exonuclease gene 20-like 2 (Isg20l2), mRNA [NM_177663]
Ptma	NM_008972	ref|Mus musculus prothymosin alpha (Ptma), mRNA [NM_008972]
Atl2	NM_019717	ref|Mus musculus atlastin GTPase 2 (Atl2), transcript variant 1, mRNA [NM_019717]
H3f3a	NM_008210	ref|Mus musculus H3 histone, family 3A (H3f3a), mRNA [NM_008210]
Actl6b	NM_031404	ref|Mus musculus actin-like 6B (Actl6b), mRNA [NM_031404]
Gtf2h3	NM_181410	ref|Mus musculus general transcription factor IIH, polypeptide 3 (Gtf2h3), mRNA [NM_181410]
Ctsb	NM_007798	ref|Mus musculus cathepsin B (Ctsb), mRNA [NM_007798]
Tnxb	NM_031176	ref|Mus musculus tenascin XB (Tnxb), mRNA [NM_031176]
Snhg1	AK051045	gb|Mus musculus 9 days embryo whole body cDNA, RIKEN full-length enriched library, clone:D030060F23 product:Mus musculus U22 snoRNA host gene (UHG) gene, complete sequence, full insert sequence. [AK051045]
Il17rb	AF208109	gb|Mus musculus IL-17 receptor homolog short isoform precursor (Evi27) mRNA, complete cds. [AF208109]
Shq1	NM_181590	ref|Mus musculus SHQ1 homolog (S. cerevisiae) (Shq1), mRNA [NM_181590]
Lbx1	X90829 : ENSMUST00000099401	gb|M.musculus mRNA for transcription factor, Lbx1. [X90829]
Krtap16-10	NM_183296	ref|Mus musculus keratin associated protein 16-10 (Krtap16-10), mRNA [NM_183296]
Cflar	NM_207653	ref|Mus musculus CASP8 and FADD-like apoptosis regulator (Cflar), transcript variant 1, mRNA [NM_207653]
H2-Aa	NM_010378	ref|Mus musculus histocompatibility 2, class II antigen A, alpha (H2-Aa), mRNA [NM_010378]
Rab27a	NM_023635	ref|Mus musculus RAB27A, member RAS oncogene family (Rab27a), mRNA [NM_023635]
Akap13 : ENSMUST00000141666	ENSMUST00000141666	ens|A kinase (PRKA) anchor protein 13 [Source:MGI Symbol;Acc:MGI:2676556] [ENSMUST00000141666]
Fut10	NM_134161	ref|Mus musculus fucosyltransferase 10 (Fut10), mRNA [NM_134161]
Txnip	NM_001009935	ref|Mus musculus thioredoxin interacting protein (Txnip), transcript variant 1, mRNA [NM_001009935]
Ciz1	NM_028412	ref|Mus musculus CDKN1A interacting zinc finger protein 1 (Ciz1), mRNA [NM_028412]
Ppp2ca	NM_019411	ref|Mus musculus protein phosphatase 2 (formerly 2A), catalytic subunit, alpha isoform (Ppp2ca), mRNA [NM_019411]
Syt5	NM_016908	ref|Mus musculus synaptotagmin V (Syt5), mRNA [NM_016908]
Ppp6c	NM_024209	ref|Mus musculus protein phosphatase 6, catalytic subunit (Ppp6c), mRNA [NM_024209]
Ogdh	NM_010956	ref|Mus musculus oxoglutarate dehydrogenase (lipoamide) (Ogdh), nuclear gene encoding mitochondrial protein, mRNA [NM_010956]
Eif3c	NM_146200	ref|Mus musculus eukaryotic translation initiation factor 3, subunit C (Eif3c), mRNA [NM_146200]
Il15	AB022307	gb|Mus musculus mRNA for shorter isoform of interleukin 15, partial cds. [AB022307]
Irf9	NM_008394	ref|Mus musculus interferon regulatory factor 9 (Irf9), transcript variant 3, mRNA [NM_008394]
Rnf208	NM_176834	ref|Mus musculus ring finger protein 208 (Rnf208), mRNA [NM_176834]
Chrac1	NM_053068	ref|Mus musculus chromatin accessibility complex 1 (Chrac1), mRNA [NM_053068]
Nf2	NM_010898	ref|Mus musculus neurofibromatosis 2 (Nf2), mRNA [NM_010898]
Rhoa	NM_016802	ref|Mus musculus ras homolog gene family, member A (Rhoa), mRNA [NM_016802]
Cflar	NM_207653	ref|Mus musculus CASP8 and FADD-like apoptosis regulator (Cflar), transcript variant 1, mRNA [NM_207653]
Als2	NM_028717	ref|Mus musculus amyotrophic lateral sclerosis 2 (juvenile) homolog (human) (Als2), transcript variant 1, mRNA [NM_028717]
Map2k1	NM_008927	ref|Mus musculus mitogen-activated protein kinase kinase 1 (Map2k1), mRNA [NM_008927]
Ptprc	NM_011210	ref|Mus musculus protein tyrosine phosphatase, receptor type, C (Ptprc), transcript variant 2, mRNA [NM_011210]
Grin1	NM_008169	ref|Mus musculus glutamate receptor, ionotropic, NMDA1 (zeta 1) (Grin1), transcript variant 1, mRNA [NM_008169]
Cdca2	NM_175384	ref|Mus musculus cell division cycle associated 2 (Cdca2), transcript variant 2, mRNA [NM_175384]
Vamp2	NM_009497	ref|Mus musculus vesicle-associated membrane protein 2 (Vamp2), mRNA [NM_009497]
Hcn4	NM_001081192	ref|Mus musculus hyperpolarization-activated, cyclic nucleotide-gated K+ 4 (Hcn4), mRNA [NM_001081192]
Rassf2	NM_175445	ref|Mus musculus Ras association (RalGDS/AF-6) domain family member 2 (Rassf2), mRNA [NM_175445]
Ptprc	NM_011210	ref|Mus musculus protein tyrosine phosphatase, receptor type, C (Ptprc), transcript variant 2, mRNA [NM_011210]
Il2ra	AF054581	gb|Mus musculus interleukin 2 receptor mRNA, 3'UTR, partial sequence. [AF054581]
Eif2c4	NM_153177	ref|Mus musculus eukaryotic translation initiation factor 2C, 4 (Eif2c4), mRNA [NM_153177]
Csf1r	NM_001037859	ref|Mus musculus colony stimulating factor 1 receptor (Csf1r), mRNA [NM_001037859]
St6gal2	NM_172829	ref|Mus musculus beta galactoside alpha 2,6 sialyltransferase 2 (St6gal2), mRNA [NM_172829]
Tmcc1	NM_177412	ref|Mus musculus transmembrane and coiled coil domains 1 (Tmcc1), mRNA [NM_177412]
Cldn11	NM_008770	ref|Mus musculus claudin 11 (Cldn11), mRNA [NM_008770]
Dip2b	NM_001159361	ref|Mus musculus DIP2 disco-interacting protein 2 homolog B (Drosophila) (Dip2b), transcript variant 1, mRNA [NM_001159361]
Esrp2	NM_176838	ref|Mus musculus epithelial splicing regulatory protein 2 (Esrp2), mRNA [NM_176838]
Tnfrsf13b	NM_021349	ref|Mus musculus tumor necrosis factor receptor superfamily, member 13b (Tnfrsf13b), mRNA [NM_021349]
Pigb	NM_018889	ref|Mus musculus phosphatidylinositol glycan anchor biosynthesis, class B (Pigb), mRNA [NM_018889]
Mef2b	NM_001045484	ref|Mus musculus myocyte enhancer factor 2B (Mef2b), transcript variant 2, mRNA [NM_001045484]
Kif20a	NM_009004	ref|Mus musculus kinesin family member 20A (Kif20a), transcript variant 3, mRNA [NM_009004]
Cd69	NM_001033122	ref|Mus musculus CD69 antigen (Cd69), mRNA [NM_001033122]
Bzw1	NM_025824	ref|Mus musculus basic leucine zipper and W2 domains 1 (Bzw1), mRNA [NM_025824]
Dock2	NM_033374	ref|Mus musculus dedicator of cyto-kinesis 2 (Dock2), mRNA [NM_033374]
Rtn3	NM_001003934	ref|Mus musculus reticulon 3 (Rtn3), transcript variant 1, mRNA [NM_001003934]
Tm6sf2	NM_181540	ref|Mus musculus transmembrane 6 superfamily member 2 (Tm6sf2), mRNA [NM_181540]
Gpr160	NM_001134385	ref|Mus musculus G protein-coupled receptor 160 (Gpr160), transcript variant 1, mRNA [NM_001134385]
D630032N06Rik	AK014613	gb|Mus musculus 0 day neonate skin cDNA, RIKEN full-length enriched library, clone:4633401I16 product:RIKEN cDNA 1300003O07 gene, full insert sequence. [AK014613]
4833422F24Rik	NM_029021	ref|Mus musculus RIKEN cDNA 4833422F24 gene (4833422F24Rik), mRNA [NM_029021]
Hpse	NM_152803	ref|Mus musculus heparanase (Hpse), mRNA [NM_152803]
Pcsk1n	NM_013892	ref|Mus musculus proprotein convertase subtilisin/kexin type 1 inhibitor (Pcsk1n), mRNA [NM_013892]
Dock4	NM_172803	ref|Mus musculus dedicator of cytokinesis 4 (Dock4), mRNA [NM_172803]
Rnf2	NM_011277	ref|Mus musculus ring finger protein 2 (Rnf2), mRNA [NM_011277]
Cisd2	NM_025902	ref|Mus musculus CDGSH iron sulfur domain 2 (Cisd2), mRNA [NM_025902]
H3f3a	NM_008210	ref|Mus musculus H3 histone, family 3A (H3f3a), mRNA [NM_008210]
Sh2b2	NM_018825	ref|Mus musculus SH2B adaptor protein 2 (Sh2b2), mRNA [NM_018825]
Gtf2h4	NM_010364	ref|Mus musculus general transcription factor II H, polypeptide 4 (Gtf2h4), mRNA [NM_010364]
Ccl5	M77747	gb|Mus musculus rantes mRNA, complete cds. [M77747]
Tgif2	NM_173396	ref|Mus musculus TGFB-induced factor homeobox 2 (Tgif2), mRNA [NM_173396]
Cdkl3	NM_153785	ref|Mus musculus cyclin-dependent kinase-like 3 (Cdkl3), transcript variant 2, mRNA [NM_153785]
Vamp2	NM_009497	ref|Mus musculus vesicle-associated membrane protein 2 (Vamp2), mRNA [NM_009497]
Rfng	NM_009053	ref|Mus musculus RFNG O-fucosylpeptide 3-beta-N-acetylglucosaminyltransferase (Rfng), mRNA [NM_009053]
Akt2	NM_007434	ref|Mus musculus thymoma viral proto-oncogene 2 (Akt2), transcript variant 2, mRNA [NM_007434]
Prss23	NM_029614	ref|Mus musculus protease, serine, 23 (Prss23), mRNA [NM_029614]
Cpsf3	NM_018813	ref|Mus musculus cleavage and polyadenylation specificity factor 3 (Cpsf3), mRNA [NM_018813]
Ralb	NM_022327	ref|Mus musculus v-ral simian leukemia viral oncogene homolog B (ras related) (Ralb), mRNA [NM_022327]
Cpsf3l	NM_028020	ref|Mus musculus cleavage and polyadenylation specific factor 3-like (Cpsf3l), mRNA [NM_028020]
Trak1	AK041436	gb|Mus musculus 3 days neonate thymus cDNA, RIKEN full-length enriched library, clone:A630008O13 product:weakly similar to AMYOTROPHIC LATERAL SCLEROSIS 2 [Homo sapiens], full insert sequence. [AK041436]
Eif2s3x	NM_012010	ref|Mus musculus eukaryotic translation initiation factor 2, subunit 3, structural gene X-linked (Eif2s3x), mRNA [NM_012010]
Prrt1	NM_030890	ref|Mus musculus proline-rich transmembrane protein 1 (Prrt1), mRNA [NM_030890]
Sf3a1	NM_026175	ref|Mus musculus splicing factor 3a, subunit 1 (Sf3a1), mRNA [NM_026175]
Mcf2l	NM_178076	ref|Mus musculus mcf.2 transforming sequence-like (Mcf2l), transcript variant 1, mRNA [NM_178076]
Mlf2	NM_145385	ref|Mus musculus myeloid leukemia factor 2 (Mlf2), transcript variant 1, mRNA [NM_145385]
Hmgn1	NM_008251	ref|Mus musculus high mobility group nucleosomal binding domain 1 (Hmgn1), mRNA [NM_008251]
Arnt	NM_001037737	ref|Mus musculus aryl hydrocarbon receptor nuclear translocator (Arnt), transcript variant 1, mRNA [NM_001037737]
Fcer1a	NM_010184	ref|Mus musculus Fc receptor, IgE, high affinity I, alpha polypeptide (Fcer1a), mRNA [NM_010184]
Scrt2	NM_001160410	ref|Mus musculus scratch homolog 2, zinc finger protein (Drosophila) (Scrt2), mRNA [NM_001160410]
Pip5k1c	AB006916	gb|Mus musculus mRNA for phosphatidylinositol-4-phosphate 5-kinase I-gamma, complete cds. [AB006916]
Srebf2	NM_033218	ref|Mus musculus sterol regulatory element binding factor 2 (Srebf2), mRNA [NM_033218]
Cdc42se1	NM_172395	ref|Mus musculus CDC42 small effector 1 (Cdc42se1), transcript variant 1, mRNA [NM_172395]
Trak1	NM_175114	ref|Mus musculus trafficking protein, kinesin binding 1 (Trak1), mRNA [NM_175114]
Dpf3	NM_058212	ref|Mus musculus D4, zinc and double PHD fingers, family 3 (Dpf3), mRNA [NM_058212]
Pim2	NM_138606	ref|Mus musculus proviral integration site 2 (Pim2), mRNA [NM_138606]
Arhgap33	NM_178252	ref|Mus musculus Rho GTPase activating protein 33 (Arhgap33), mRNA [NM_178252]
Impdh2	NM_011830	ref|Mus musculus inosine 5'-phosphate dehydrogenase 2 (Impdh2), mRNA [NM_011830]
S1pr3	NM_010101	ref|Mus musculus sphingosine-1-phosphate receptor 3 (S1pr3), mRNA [NM_010101]
Eif3b	NM_133916	ref|Mus musculus eukaryotic translation initiation factor 3, subunit B (Eif3b), mRNA [NM_133916]
Hnrnpa1	NM_001039129	ref|Mus musculus heterogeneous nuclear ribonucleoprotein A1 (Hnrnpa1), transcript variant 2, mRNA [NM_001039129]
Erh	NM_007951	ref|Mus musculus enhancer of rudimentary homolog (Drosophila) (Erh), mRNA [NM_007951]
Twsg1	AF292033	gb|Mus musculus twisted gastrulation protein (Tsg) mRNA, complete cds. [AF292033]
Ptk2	NM_007982	ref|Mus musculus PTK2 protein tyrosine kinase 2 (Ptk2), transcript variant 1, mRNA [NM_007982]
Ghrl	NM_021488	ref|Mus musculus ghrelin (Ghrl), mRNA [NM_021488]
Cgn	NM_001037711	ref|Mus musculus cingulin (Cgn), mRNA [NM_001037711]
Bzw1	NM_025824	ref|Mus musculus basic leucine zipper and W2 domains 1 (Bzw1), mRNA [NM_025824]
Terf2	NM_009353	ref|Mus musculus telomeric repeat binding factor 2 (Terf2), transcript variant 1, mRNA [NM_009353]
Ankk1	NM_172922	ref|Mus musculus ankyrin repeat and kinase domain containing 1 (Ankk1), mRNA [NM_172922]
Eya3	NM_010166	ref|Mus musculus eyes absent 3 homolog (Drosophila) (Eya3), transcript variant 2, mRNA [NM_010166]
Pou6f2	NM_175006	ref|Mus musculus POU domain, class 6, transcription factor 2 (Pou6f2), mRNA [NM_175006]
Il31ra	NM_139299	ref|Mus musculus interleukin 31 receptor A (Il31ra), mRNA [NM_139299]
Aldoa	NM_007438	ref|Mus musculus aldolase A, fructose-bisphosphate (Aldoa), transcript variant 2, mRNA [NM_007438]
Ppih	NM_001110130	ref|Mus musculus peptidyl prolyl isomerase H (Ppih), transcript variant 3, mRNA [NM_001110130]
Tlr9	NM_031178	ref|Mus musculus toll-like receptor 9 (Tlr9), mRNA [NM_031178]
Tfdp1	NM_009361	ref|Mus musculus transcription factor Dp 1 (Tfdp1), mRNA [NM_009361]
Epc1	NM_027497	ref|Mus musculus enhancer of polycomb homolog 1 (Drosophila) (Epc1), transcript variant 2, mRNA [NM_027497]
Ywhaz	NM_011740	ref|Mus musculus tyrosine 3-monooxygenase/tryptophan 5-monooxygenase activation protein, zeta polypeptide (Ywhaz), mRNA [NM_011740]
Tc2n	NM_028924	ref|Mus musculus tandem C2 domains, nuclear (Tc2n), transcript variant 1, mRNA [NM_028924]
Parp3	NM_145619	ref|Mus musculus poly (ADP-ribose) polymerase family, member 3 (Parp3), mRNA [NM_145619]
Fyb	NM_011815	ref|Mus musculus FYN binding protein (Fyb), mRNA [NM_011815]
Capza1	NM_009797	ref|Mus musculus capping protein (actin filament) muscle Z-line, alpha 1 (Capza1), mRNA [NM_009797]
Gtf2ird1	NM_020331	ref|Mus musculus general transcription factor II I repeat domain-containing 1 (Gtf2ird1), transcript variant 1, mRNA [NM_020331]
Tle6	NM_053254	ref|Mus musculus transducin-like enhancer of split 6, homolog of Drosophila E(spl) (Tle6), mRNA [NM_053254]
Tnip2	NM_139064	ref|Mus musculus TNFAIP3 interacting protein 2 (Tnip2), mRNA [NM_139064]
Haghl	NM_026897	ref|Mus musculus hydroxyacylglutathione hydrolase-like (Haghl), mRNA [NM_026897]
Ddx58	NM_172689	ref|Mus musculus DEAD (Asp-Glu-Ala-Asp) box polypeptide 58 (Ddx58), mRNA [NM_172689]
Rasd2	NM_029182	ref|Mus musculus RASD family, member 2 (Rasd2), mRNA [NM_029182]
Akt1s1	NM_026270	ref|Mus musculus AKT1 substrate 1 (proline-rich) (Akt1s1), mRNA [NM_026270]
Zfyve26	NM_001008550	ref|Mus musculus zinc finger, FYVE domain containing 26 (Zfyve26), mRNA [NM_001008550]
Fip1l1	NM_024183	ref|Mus musculus FIP1 like 1 (S. cerevisiae) (Fip1l1), transcript variant 2, mRNA [NM_024183]
St3gal3	NM_009176	ref|Mus musculus ST3 beta-galactoside alpha-2,3-sialyltransferase 3 (St3gal3), transcript variant 1, mRNA [NM_009176]
Art5	NM_007491	ref|Mus musculus ADP-ribosyltransferase 5 (Art5), mRNA [NM_007491]
Tnfrsf11b	NM_008764	ref|Mus musculus tumor necrosis factor receptor superfamily, member 11b (osteoprotegerin) (Tnfrsf11b), mRNA [NM_008764]
Clasp1	NM_001081276	ref|Mus musculus CLIP associating protein 1 (Clasp1), transcript variant 1, mRNA [NM_001081276]
Csf2rb	NM_007780	ref|Mus musculus colony stimulating factor 2 receptor, beta, low-affinity (granulocyte-macrophage) (Csf2rb), mRNA [NM_007780]
Mfi2	NM_013900	ref|Mus musculus antigen p97 (melanoma associated) identified by monoclonal antibodies 133.2 and 96.5 (Mfi2), mRNA [NM_013900]
Cd244	NM_018729	ref|Mus musculus CD244 natural killer cell receptor 2B4 (Cd244), mRNA [NM_018729]
Atf6	NM_001081304	ref|Mus musculus activating transcription factor 6 (Atf6), mRNA [NM_001081304]
Whsc1l1	NM_001001735	ref|Mus musculus Wolf-Hirschhorn syndrome candidate 1-like 1 (human) (Whsc1l1), transcript variant 1, mRNA [NM_001001735]
Olfml2b	NM_177068	ref|Mus musculus olfactomedin-like 2B (Olfml2b), mRNA [NM_177068]
2210408F21Rik : ENSMUST00000133510	NR_040261 : ENSMUST00000133510	ref|Mus musculus RIKEN cDNA 2210408F21 gene (2210408F21Rik), transcript variant 5, non-coding RNA [NR_040261]
Actn3	NM_013456	ref|Mus musculus actinin alpha 3 (Actn3), mRNA [NM_013456]
Arx	NM_007492	ref|Mus musculus aristaless related homeobox (Arx), mRNA [NM_007492]
Lysmd1	NM_153121	ref|Mus musculus LysM, putative peptidoglycan-binding, domain containing 1 (Lysmd1), mRNA [NM_153121]
Cdkl3	NM_001166654	ref|Mus musculus cyclin-dependent kinase-like 3 (Cdkl3), transcript variant 3, mRNA [NM_001166654]
Metap2	NM_019648	ref|Mus musculus methionine aminopeptidase 2 (Metap2), mRNA [NM_019648]
Ifi44	NM_133871	ref|Mus musculus interferon-induced protein 44 (Ifi44), mRNA [NM_133871]
Ube2d3	NM_025356	ref|Mus musculus ubiquitin-conjugating enzyme E2D 3 (UBC4/5 homolog, yeast) (Ube2d3), mRNA [NM_025356]
Odf3 : ENSMUST00000135845	ENSMUST00000135845	ens|outer dense fiber of sperm tails 3 [Source:MGI Symbol;Acc:MGI:1916537] [ENSMUST00000135845]
Bicc1	ENSMUST00000143791	ens|bicaudal C homolog 1 (Drosophila) [Source:MGI Symbol;Acc:MGI:1933388] [ENSMUST00000143791]
Atf6	NM_001081304	ref|Mus musculus activating transcription factor 6 (Atf6), mRNA [NM_001081304]
Gpr153	NM_178406	ref|Mus musculus G protein-coupled receptor 153 (Gpr153), mRNA [NM_178406]
Deaf1	NM_016874	ref|Mus musculus deformed epidermal autoregulatory factor 1 (Drosophila) (Deaf1), transcript variant 1, mRNA [NM_016874]
Arhgap33	NM_178252	ref|Mus musculus Rho GTPase activating protein 33 (Arhgap33), mRNA [NM_178252]
Eif2s3x	NM_012010	ref|Mus musculus eukaryotic translation initiation factor 2, subunit 3, structural gene X-linked (Eif2s3x), mRNA [NM_012010]
Cebpa	NM_007678	ref|Mus musculus CCAAT/enhancer binding protein (C/EBP), alpha (Cebpa), mRNA [NM_007678]
Il2	NM_008366	ref|Mus musculus interleukin 2 (Il2), mRNA [NM_008366]
Traf4	NM_009423	ref|Mus musculus TNF receptor associated factor 4 (Traf4), mRNA [NM_009423]
Ilf3	NM_010561	ref|Mus musculus interleukin enhancer binding factor 3 (Ilf3), transcript variant 1, mRNA [NM_010561]
Nfxl1	NM_133921	ref|Mus musculus nuclear transcription factor, X-box binding-like 1 (Nfxl1), mRNA [NM_133921]
Ifit2	NM_008332	ref|Mus musculus interferon-induced protein with tetratricopeptide repeats 2 (Ifit2), mRNA [NM_008332]
Scyl2	NM_198021	ref|Mus musculus SCY1-like 2 (S. cerevisiae) (Scyl2), mRNA [NM_198021]
Socs4	NM_080843	ref|Mus musculus suppressor of cytokine signaling 4 (Socs4), mRNA [NM_080843]
Hibadh	NM_145567	ref|Mus musculus 3-hydroxyisobutyrate dehydrogenase (Hibadh), mRNA [NM_145567]
Slc31a1	NM_175090	ref|Mus musculus solute carrier family 31, member 1 (Slc31a1), mRNA [NM_175090]
Hn1	NM_008258	ref|Mus musculus hematological and neurological expressed sequence 1 (Hn1), mRNA [NM_008258]
Myh14	NM_028021	ref|Mus musculus myosin, heavy polypeptide 14 (Myh14), mRNA [NM_028021]
Prkcq	NM_008859	ref|Mus musculus protein kinase C, theta (Prkcq), mRNA [NM_008859]
Ttbk1	NM_001162864	ref|Mus musculus tau tubulin kinase 1 (Ttbk1), mRNA [NM_001162864]
Ahnak	NM_001039959	ref|Mus musculus AHNAK nucleoprotein (desmoyokin) (Ahnak), transcript variant 3, mRNA [NM_001039959]
Asb16	NM_148953	ref|Mus musculus ankyrin repeat and SOCS box-containing 16 (Asb16), mRNA [NM_148953]
Megf8	NM_001160400	ref|Mus musculus multiple EGF-like-domains 8 (Megf8), mRNA [NM_001160400]
Socs4	NM_080843	ref|Mus musculus suppressor of cytokine signaling 4 (Socs4), mRNA [NM_080843]
Pcsk4	NM_008793	ref|Mus musculus proprotein convertase subtilisin/kexin type 4 (Pcsk4), mRNA [NM_008793]
Pdpk1	NM_011062	ref|Mus musculus 3-phosphoinositide dependent protein kinase 1 (Pdpk1), transcript variant 1, mRNA [NM_011062]
Sdhc	NM_025321	ref|Mus musculus succinate dehydrogenase complex, subunit C, integral membrane protein (Sdhc), nuclear gene encoding mitochondrial protein, mRNA [NM_025321]
Ceacam20	NM_027839	ref|Mus musculus carcinoembryonic antigen-related cell adhesion molecule 20 (Ceacam20), mRNA [NM_027839]
Ddx58	NM_172689	ref|Mus musculus DEAD (Asp-Glu-Ala-Asp) box polypeptide 58 (Ddx58), mRNA [NM_172689]
Vps37d	NM_177574	ref|Mus musculus vacuolar protein sorting 37D (yeast) (Vps37d), transcript variant 2, mRNA [NM_177574]
Cttn	NM_007803	ref|Mus musculus cortactin (Cttn), mRNA [NM_007803]
Tcf25	NM_025804	ref|Mus musculus transcription factor 25 (basic helix-loop-helix) (Tcf25), transcript variant 2, mRNA [NM_025804]
Mapk1	NM_011949	ref|Mus musculus mitogen-activated protein kinase 1 (Mapk1), transcript variant 1, mRNA [NM_011949]
Ift140 : ENSMUST00000142000	ENSMUST00000142000	ens|intraflagellar transport 140 homolog (Chlamydomonas) [Source:MGI Symbol;Acc:MGI:2146906] [ENSMUST00000142000]
Itgb1	U37029	gb|Mus musculus integrin beta1D mRNA, partial cds. [U37029]
Snap23	NM_009222	ref|Mus musculus synaptosomal-associated protein 23 (Snap23), transcript variant 2, mRNA [NM_009222]
Fzd5	NM_022721	ref|Mus musculus frizzled homolog 5 (Drosophila) (Fzd5), transcript variant 1, mRNA [NM_022721]
Rac1	NM_009007	ref|Mus musculus RAS-related C3 botulinum substrate 1 (Rac1), mRNA [NM_009007]
Cxcr7	NM_007722	ref|Mus musculus chemokine (C-X-C motif) receptor 7 (Cxcr7), mRNA [NM_007722]
Map3k10	NM_001081292	ref|Mus musculus mitogen-activated protein kinase kinase kinase 10 (Map3k10), mRNA [NM_001081292]
Jdp2	NM_030887	ref|Mus musculus Jun dimerization protein 2 (Jdp2), transcript variant 1, mRNA [NM_030887]
Eef2	NM_007907	ref|Mus musculus eukaryotic translation elongation factor 2 (Eef2), mRNA [NM_007907]
Hmgn2	NM_016957	ref|Mus musculus high mobility group nucleosomal binding domain 2 (Hmgn2), mRNA [NM_016957]
Gsdmc3	NM_183194	ref|Mus musculus gasdermin C3 (Gsdmc3), mRNA [NM_183194]
Eif2b5	NM_172265	ref|Mus musculus eukaryotic translation initiation factor 2B, subunit 5 epsilon (Eif2b5), mRNA [NM_172265]
Stat5a	NM_011488	ref|Mus musculus signal transducer and activator of transcription 5A (Stat5a), transcript variant 1, mRNA [NM_011488]
Shq1	NM_181590	ref|Mus musculus SHQ1 homolog (S. cerevisiae) (Shq1), mRNA [NM_181590]
Rps6ka1	NM_009097	ref|Mus musculus ribosomal protein S6 kinase polypeptide 1 (Rps6ka1), mRNA [NM_009097]
Eif2s1	NM_026114	ref|Mus musculus eukaryotic translation initiation factor 2, subunit 1 alpha (Eif2s1), mRNA [NM_026114]
Eef2	NM_007907	ref|Mus musculus eukaryotic translation elongation factor 2 (Eef2), mRNA [NM_007907]
Mtpn	NM_008098	ref|Mus musculus myotrophin (Mtpn), mRNA [NM_008098]
Cxcl12	NM_021704	ref|Mus musculus chemokine (C-X-C motif) ligand 12 (Cxcl12), transcript variant 1, mRNA [NM_021704]
Islr	NM_012043	ref|Mus musculus immunoglobulin superfamily containing leucine-rich repeat (Islr), transcript variant 1, mRNA [NM_012043]
Dhdds	NM_026144	ref|Mus musculus dehydrodolichyl diphosphate synthase (Dhdds), mRNA [NM_026144]
Tmem170	NM_025781	ref|Mus musculus transmembrane protein 170 (Tmem170), mRNA [NM_025781]
Tnfsf15	NM_177371	ref|Mus musculus tumor necrosis factor (ligand) superfamily, member 15 (Tnfsf15), mRNA [NM_177371]
Zkscan1	NM_133906	ref|Mus musculus zinc finger with KRAB and SCAN domains 1 (Zkscan1), transcript variant 1, mRNA [NM_133906]
Parp3 : ENSMUST00000145396	ENSMUST00000145396	ens|poly (ADP-ribose) polymerase family, member 3 [Source:MGI Symbol;Acc:MGI:1891258] [ENSMUST00000145396]
Sec22b	NM_011342	ref|Mus musculus SEC22 vesicle trafficking protein homolog B (S. cerevisiae) (Sec22b), mRNA [NM_011342]
L1Md-Tf30	AK035032	gb|Mus musculus 12 days embryo embryonic body between diaphragm region and neck cDNA, RIKEN full-length enriched library, clone:9430076C16 product:L1 repeat, Tf subfamily, member 30, full insert sequence. [AK035032]
Parl	NM_001005767	ref|Mus musculus presenilin associated, rhomboid-like (Parl), nuclear gene encoding mitochondrial protein, mRNA [NM_001005767]
Ncoa3	NM_008679	ref|Mus musculus nuclear receptor coactivator 3 (Ncoa3), mRNA [NM_008679]
Pdlim2	NM_145978	ref|Mus musculus PDZ and LIM domain 2 (Pdlim2), mRNA [NM_145978]
Arnt	U14333	gb|Mus musculus aromatic hydrocarbon receptor nuclear translocator Arnt (ARNT) mRNA, complete cds. [U14333]
Ptrf	NM_008986	ref|Mus musculus polymerase I and transcript release factor (Ptrf), mRNA [NM_008986]
Nuf2	NM_023284	ref|Mus musculus NUF2, NDC80 kinetochore complex component, homolog (S. cerevisiae) (Nuf2), mRNA [NM_023284]
Camta2	NM_178116	ref|Mus musculus calmodulin binding transcription activator 2 (Camta2), transcript variant 1, mRNA [NM_178116]
Arl5b	NM_029466	ref|Mus musculus ADP-ribosylation factor-like 5B (Arl5b), mRNA [NM_029466]
Tollip	NM_023764	ref|Mus musculus toll interacting protein (Tollip), mRNA [NM_023764]
Plat	NM_008872	ref|Mus musculus plasminogen activator, tissue (Plat), mRNA [NM_008872]
Lyn	NM_010747	ref|Mus musculus Yamaguchi sarcoma viral (v-yes-1) oncogene homolog (Lyn), transcript variant 2, mRNA [NM_010747]
Prlr	NM_011169	ref|Mus musculus prolactin receptor (Prlr), mRNA [NM_011169]
Mnda	NM_001033450	ref|Mus musculus myeloid cell nuclear differentiation antigen (Mnda), mRNA [NM_001033450]
Pdlim2	NM_145978	ref|Mus musculus PDZ and LIM domain 2 (Pdlim2), mRNA [NM_145978]
Arhgef10	NM_172751	ref|Mus musculus Rho guanine nucleotide exchange factor (GEF) 10 (Arhgef10), transcript variant 1, mRNA [NM_172751]
Sulf2	NM_028072	ref|Mus musculus sulfatase 2 (Sulf2), mRNA [NM_028072]
ENSMUST00000062005	ENSMUST00000062005	ens|predicted gene 9829 [Source:MGI Symbol;Acc:MGI:3704466] [ENSMUST00000062005]
Ccne2	NM_001037134	ref|Mus musculus cyclin E2 (Ccne2), transcript variant 1, mRNA [NM_001037134]
Apaf1	NM_001042558	ref|Mus musculus apoptotic peptidase activating factor 1 (Apaf1), transcript variant 1, mRNA [NM_001042558]
Casp7	NM_007611	ref|Mus musculus caspase 7 (Casp7), mRNA [NM_007611]
Cds2 : ENSMUST00000110158	ENSMUST00000110158	ens|CDP-diacylglycerol synthase (phosphatidate cytidylyltransferase) 2 [Source:MGI Symbol;Acc:MGI:1332236] [ENSMUST00000110158]
Il15ra	NM_008358	ref|Mus musculus interleukin 15 receptor, alpha chain (Il15ra), transcript variant 1, mRNA [NM_008358]
Sp110	NM_175397	ref|Mus musculus Sp110 nuclear body protein (Sp110), mRNA [NM_175397]
Rab22a	NM_024436	ref|Mus musculus RAB22A, member RAS oncogene family (Rab22a), mRNA [NM_024436]
Tmem38b	NM_028053	ref|Mus musculus transmembrane protein 38B (Tmem38b), mRNA [NM_028053]
Ppil2	NM_144954	ref|Mus musculus peptidylprolyl isomerase (cyclophilin)-like 2 (Ppil2), mRNA [NM_144954]
Rnf25	NM_021313	ref|Mus musculus ring finger protein 25 (Rnf25), mRNA [NM_021313]
Ptp4a2	NM_008974	ref|Mus musculus protein tyrosine phosphatase 4a2 (Ptp4a2), transcript variant 1, mRNA [NM_008974]
Hspa5	NM_022310	ref|Mus musculus heat shock protein 5 (Hspa5), transcript variant 2, mRNA [NM_022310]
Usf2	NM_011680	ref|Mus musculus upstream transcription factor 2 (Usf2), mRNA [NM_011680]
Zdhhc13	NM_028031	ref|Mus musculus zinc finger, DHHC domain containing 13 (Zdhhc13), mRNA [NM_028031]
Tnnc2	NM_009394	ref|Mus musculus troponin C2, fast (Tnnc2), mRNA [NM_009394]
Adora2a	NM_009630	ref|Mus musculus adenosine A2a receptor (Adora2a), mRNA [NM_009630]
Apc	AK039745	gb|Mus musculus adult male spinal cord cDNA, RIKEN full-length enriched library, clone:A330102L03 product:hypothetical protein, full insert sequence. [AK039745]
Gtf2a1	NM_175335	ref|Mus musculus general transcription factor II A, 1 (Gtf2a1), transcript variant 2, mRNA [NM_175335]
B2m	AK086184	gb|Mus musculus 15 days embryo head cDNA, RIKEN full-length enriched library, clone:D930011D03 product:unclassifiable, full insert sequence. [AK086184]
Ube2v1	NM_023230	ref|Mus musculus ubiquitin-conjugating enzyme E2 variant 1 (Ube2v1), mRNA [NM_023230]
Accn1	NM_007384	ref|Mus musculus amiloride-sensitive cation channel 1, neuronal (degenerin) (Accn1), transcript variant 1, mRNA [NM_007384]
Mef2a	NM_001033713	ref|Mus musculus myocyte enhancer factor 2A (Mef2a), mRNA [NM_001033713]
Srsf9	NM_025573	ref|Mus musculus serine/arginine-rich splicing factor 9 (Srsf9), transcript variant 1, mRNA [NM_025573]
