# Supplementary material for: Francisella tularensis subsp. tularensis Induces a Unique Pulmonary Inflammatory Response: Role of Bacterial Gene Expression in Temporal Regulation of Host Defense Responses
Source: PLoS One. 2013 May 14;8(5):e62412. doi: 10.1371/journal.pone.0062412 (PMC3653966; doi:10.1371/journal.pone.0062412)
Supplement: Table S2 — Immune-related genes induced during Type A F. tularensis infection. (XLSX) [file pone.0062412.s003.xlsx]

## Sheet: Sheet1
Table S2: Immune-related genes induced during Type A F. tularensis infection
GeneName	SystematicName	Description
Adam17	NM_009615	ref|Mus musculus a disintegrin and metallopeptidase domain 17 (Adam17), mRNA [NM_009615]
AF315352	AF315352	gb|Mus musculus leucine zipper protein Thg-1pit mRNA, complete cds. [AF315352]
Ahnak	NM_009643	ref|Mus musculus AHNAK nucleoprotein (desmoyokin) (Ahnak), transcript variant 1, mRNA [NM_009643]
Ahnak	NM_009643	ref|Mus musculus AHNAK nucleoprotein (desmoyokin) (Ahnak), transcript variant 1, mRNA [NM_009643]
Akap13	NM_029332	ref|Mus musculus A kinase (PRKA) anchor protein 13 (Akap13), mRNA [NM_029332]
Ankrd26	NM_001081112	ref|Mus musculus ankyrin repeat domain 26 (Ankrd26), mRNA [NM_001081112]
Ankrd26	NM_001081112	ref|Mus musculus ankyrin repeat domain 26 (Ankrd26), mRNA [NM_001081112]
Ankrd26	NM_001081112	ref|Mus musculus ankyrin repeat domain 26 (Ankrd26), mRNA [NM_001081112]
Arcn1	NM_145985	ref|Mus musculus archain 1 (Arcn1), mRNA [NM_145985]
Asxl2	NM_172421	ref|Mus musculus additional sex combs like 2 (Drosophila) (Asxl2), mRNA [NM_172421]
Bbx	NM_027444	ref|Mus musculus bobby sox homolog (Drosophila) (Bbx), mRNA [NM_027444]
Xiap	NM_009688	ref|Mus musculus X-linked inhibitor of apoptosis (Xiap), mRNA [NM_009688]
Bzw1	NM_025824	ref|Mus musculus basic leucine zipper and W2 domains 1 (Bzw1), mRNA [NM_025824]
Cdc37l1	NM_025950	ref|Mus musculus cell division cycle 37 homolog (S. cerevisiae)-like 1 (Cdc37l1), mRNA [NM_025950]
Cdkn1b	NM_009875	ref|Mus musculus cyclin-dependent kinase inhibitor 1B (Cdkn1b), mRNA [NM_009875]
Cflar	Y14041	gb|Mus musculus mRNA for CASH alpha protein. [Y14041]
Chpt1	NM_144807	ref|Mus musculus choline phosphotransferase 1 (Chpt1), transcript variant 2, mRNA [NM_144807]
Clasp1	NM_177548	ref|Mus musculus CLIP associating protein 1 (Clasp1), transcript variant 2, mRNA [NM_177548]
Cnot6l	NM_178854	ref|Mus musculus CCR4-NOT transcription complex, subunit 6-like (Cnot6l), transcript variant 2, mRNA [NM_178854]
Csnk1a1	NM_146087	ref|Mus musculus casein kinase 1, alpha 1 (Csnk1a1), mRNA [NM_146087]
Dusp18	NM_173745	ref|Mus musculus dual specificity phosphatase 18 (Dusp18), mRNA [NM_173745]
Eif2c1	NM_153403	ref|Mus musculus eukaryotic translation initiation factor 2C, 1 (Eif2c1), mRNA [NM_153403]
Eif3j	NM_144545	ref|Mus musculus eukaryotic translation initiation factor 3, subunit J (Eif3j), mRNA [NM_144545]
Esf1	NM_001081090	ref|Mus musculus ESF1, nucleolar pre-rRNA processing protein, homolog (S. cerevisiae) (Esf1), mRNA [NM_001081090]
Esf1	NM_001081090	ref|Mus musculus ESF1, nucleolar pre-rRNA processing protein, homolog (S. cerevisiae) (Esf1), mRNA [NM_001081090]
Ets1	X55787	gb|M.musculus c-ets-1 gene. [X55787]
Filip1	NM_001081243	ref|Mus musculus filamin A interacting protein 1 (Filip1), mRNA [NM_001081243]
Hmgb1-rs17	NR_033589	ref|Mus musculus high mobility group box 1, related sequence 17 (Hmgb1-rs17), non-coding RNA [NR_033589]
Ifih1	NM_027835	ref|Mus musculus interferon induced with helicase C domain 1 (Ifih1), transcript variant 1, mRNA [NM_027835]
Ifit2	NM_008332	ref|Mus musculus interferon-induced protein with tetratricopeptide repeats 2 (Ifit2), mRNA [NM_008332]
Cxcr2	NM_009909	ref|Mus musculus chemokine (C-X-C motif) receptor 2 (Cxcr2), mRNA [NM_009909]
Ilf3	NM_010561	ref|Mus musculus interleukin enhancer binding factor 3 (Ilf3), transcript variant 1, mRNA [NM_010561]
Itga2	NM_008396	ref|Mus musculus integrin alpha 2 (Itga2), mRNA [NM_008396]
Itga4	NM_010576	ref|Mus musculus integrin alpha 4 (Itga4), mRNA [NM_010576]
Magi3	NM_133853	ref|Mus musculus membrane associated guanylate kinase, WW and PDZ domain containing 3 (Magi3), transcript variant 2, mRNA [NM_133853]
Map3k4	NM_011948	ref|Mus musculus mitogen-activated protein kinase kinase kinase 4 (Map3k4), mRNA [NM_011948]
Map4k3	NM_001081357	ref|Mus musculus mitogen-activated protein kinase kinase kinase kinase 3 (Map4k3), mRNA [NM_001081357]
Map4k4	NM_008696	ref|Mus musculus mitogen-activated protein kinase kinase kinase kinase 4 (Map4k4), mRNA [NM_008696]
Mapk6	NM_027418	ref|Mus musculus mitogen-activated protein kinase 6 (Mapk6), transcript variant 2, mRNA [NM_027418]
Mef2a	NM_001033713	ref|Mus musculus myocyte enhancer factor 2A (Mef2a), mRNA [NM_001033713]
Mll3	NM_001081383	ref|Mus musculus myeloid/lymphoid or mixed-lineage leukemia 3 (Mll3), mRNA [NM_001081383]
Mtif2	NM_133767	ref|Mus musculus mitochondrial translational initiation factor 2 (Mtif2), nuclear gene encoding mitochondrial protein, mRNA [NM_133767]
Myh14	NM_028021	ref|Mus musculus myosin, heavy polypeptide 14 (Myh14), mRNA [NM_028021]
Nfatc1	NM_198429	ref|Mus musculus nuclear factor of activated T-cells, cytoplasmic, calcineurin-dependent 1 (Nfatc1), transcript variant 2, mRNA [NM_198429]
Nfatc3	NM_010901	ref|Mus musculus nuclear factor of activated T-cells, cytoplasmic, calcineurin-dependent 3 (Nfatc3), mRNA [NM_010901]
Nktr	NM_010918	ref|Mus musculus natural killer tumor recognition sequence (Nktr), mRNA [NM_010918]
Nucks1	NM_175294	ref|Mus musculus nuclear casein kinase and cyclin-dependent kinase substrate 1 (Nucks1), transcript variant 1, mRNA [NM_175294]
Oxsr1	NM_133985	ref|Mus musculus oxidative-stress responsive 1 (Oxsr1), mRNA [NM_133985]
Pcm1	NM_023662	ref|Mus musculus pericentriolar material 1 (Pcm1), mRNA [NM_023662]
Phip	NM_001081216	ref|Mus musculus pleckstrin homology domain interacting protein (Phip), mRNA [NM_001081216]
Pik3cb	NM_029094	ref|Mus musculus phosphatidylinositol 3-kinase, catalytic, beta polypeptide (Pik3cb), mRNA [NM_029094]
Pik3r1	NM_001077495	ref|Mus musculus phosphatidylinositol 3-kinase, regulatory subunit, polypeptide 1 (p85 alpha) (Pik3r1), transcript variant 2, mRNA [NM_001077495]
Pip4k2a	NM_008845	ref|Mus musculus phosphatidylinositol-5-phosphate 4-kinase, type II, alpha (Pip4k2a), mRNA [NM_008845]
Ppp4r2	NM_182939	ref|Mus musculus protein phosphatase 4, regulatory subunit 2 (Ppp4r2), mRNA [NM_182939]
Prkrir	NM_028410	ref|Mus musculus protein-kinase, interferon-inducible double stranded RNA dependent inhibitor, repressor of (P58 repressor) (Prkrir), mRNA [NM_028410]
Prpf38b	NM_025845	ref|Mus musculus PRP38 pre-mRNA processing factor 38 (yeast) domain containing B (Prpf38b), mRNA [NM_025845]
Ptpn11	NM_001109992	ref|Mus musculus protein tyrosine phosphatase, non-receptor type 11 (Ptpn11), transcript variant 2, mRNA [NM_001109992]
Rab2b	NM_172601	ref|Mus musculus RAB2B, member RAS oncogene family (Rab2b), mRNA [NM_172601]
Rif1	NM_175238	ref|Mus musculus Rap1 interacting factor 1 homolog (yeast) (Rif1), mRNA [NM_175238]
Rnf168	NM_027355	ref|Mus musculus ring finger protein 168 (Rnf168), mRNA [NM_027355]
Rock1	NM_009071	ref|Mus musculus Rho-associated coiled-coil containing protein kinase 1 (Rock1), mRNA [NM_009071]
Rock1	NM_009071	ref|Mus musculus Rho-associated coiled-coil containing protein kinase 1 (Rock1), mRNA [NM_009071]
Rufy2	NM_027425	ref|Mus musculus RUN and FYVE domain-containing 2 (Rufy2), mRNA [NM_027425]
Sass6	NM_028349	ref|Mus musculus spindle assembly 6 homolog (C. elegans) (Sass6), mRNA [NM_028349]
Sfxn2	NM_053196	ref|Mus musculus sideroflexin 2 (Sfxn2), mRNA [NM_053196]
Slc6a6	NM_009320	ref|Mus musculus solute carrier family 6 (neurotransmitter transporter, taurine), member 6 (Slc6a6), mRNA [NM_009320]
Smarca2	NM_011416	ref|Mus musculus SWI/SNF related, matrix associated, actin dependent regulator of chromatin, subfamily a, member 2 (Smarca2), transcript variant 1, mRNA [NM_011416]
Smurf2	NM_025481	ref|Mus musculus SMAD specific E3 ubiquitin protein ligase 2 (Smurf2), mRNA [NM_025481]
Stag1	NM_009282	ref|Mus musculus stromal antigen 1 (Stag1), mRNA [NM_009282]
Taf3	NM_027748	ref|Mus musculus TAF3 RNA polymerase II, TATA box binding protein (TBP)-associated factor (Taf3), mRNA [NM_027748]
Tcte3	NM_198104	ref|Mus musculus t-complex-associated testis expressed 3 (Tcte3), transcript variant 2, mRNA [NM_198104]
Tcte3	U21674	gb|Mus musculus t complex testis-specific protein (Tctex2) mRNA, t haplotype, complete cds. [U21674]
Tnrc6b	NM_177124	ref|Mus musculus trinucleotide repeat containing 6b (Tnrc6b), transcript variant 2, mRNA [NM_177124]
Tpr	NM_133780	ref|Mus musculus translocated promoter region (Tpr), mRNA [NM_133780]
Traf3ip1	NM_028718	ref|Mus musculus TRAF3 interacting protein 1 (Traf3ip1), mRNA [NM_028718]
Ubtd2	NM_173784	ref|Mus musculus ubiquitin domain containing 2 (Ubtd2), mRNA [NM_173784]
Upf3b	NM_026573	ref|Mus musculus UPF3 regulator of nonsense transcripts homolog B (yeast) (Upf3b), mRNA [NM_026573]
Upf3b	NM_026573	ref|Mus musculus UPF3 regulator of nonsense transcripts homolog B (yeast) (Upf3b), mRNA [NM_026573]
Usp48	NM_130879	ref|Mus musculus ubiquitin specific peptidase 48 (Usp48), mRNA [NM_130879]
Wasf2	NM_153423	ref|Mus musculus WAS protein family, member 2 (Wasf2), mRNA [NM_153423]
Wwp1	NM_177327	ref|Mus musculus WW domain containing E3 ubiquitin protein ligase 1 (Wwp1), mRNA [NM_177327]
Zbtb38	NM_175537	ref|Mus musculus zinc finger and BTB domain containing 38 (Zbtb38), mRNA [NM_175537]
Zcchc6	NM_153538	ref|Mus musculus zinc finger, CCHC domain containing 6 (Zcchc6), mRNA [NM_153538]
Zhx2	NM_199449	ref|Mus musculus zinc fingers and homeoboxes 2 (Zhx2), mRNA [NM_199449]
