# Supplementary material for: Francisella tularensis subsp. tularensis Induces a Unique Pulmonary Inflammatory Response: Role of Bacterial Gene Expression in Temporal Regulation of Host Defense Responses
Source: PLoS One. 2013 May 14;8(5):e62412. doi: 10.1371/journal.pone.0062412 (PMC3653966; doi:10.1371/journal.pone.0062412)
Supplement: Table S3 — Francisella -specific mRNA transcripts showing decreased abundance between 24 and 48 hrs in lung tissue from infected mice. (XLSX) [file pone.0062412.s004.xlsx]

## Sheet: Sheet1
Table S3: Francisella-specific mRNA transcripts showing decreased abundance between 24 and 48hrs in lung tissue from infected mice.
gene_short_name	* 24hrs post-exposure	* 48hrs post-exposure
aceE	1230.91	262.843
aceF	451.256	226.246
add1	1035.76	154.454
ampG	720.676	107.967
arsC1	5284.21	245.933
asd	860.052	42.861
atpA	1142.51	343.083
atpG	1108.22	275.137
atpH	4840.61	0
bcr2	760.305	113.837
bioA	678.253	67.7832
bioD	1627.69	240.633
bipA	946.313	237.149
cspA	30760.7	2684.29
dusA	983.52	0
fabH	1998.05	248.426
folC	783.008	195.329
folD	1191.57	295.47
fopA1	3915.04	2226.75
ftsW	764.125	38.1343
FTT_0026c	775.819	193.556
FTT_0048	3063.91	295.451
FTT_0053	698.821	69.8176
FTT_0056c	694.989	173.597
FTT_0101	2840.36	1696.44
FTT_0172	5393.46	501.268
FTT_0181c	4662.54	227.428
FTT_0195c	571.257	114.361
FTT_0240	1148.38	56.9883
FTT_0399c	837.324	125.227
FTT_0446	617.154	61.7327
FTT_0520	1984.5	0
FTT_0557	2420.31	1768.47
FTT_0571	1529.48	0
FTT_0584	240.559	84.6903
FTT_0610	1780.51	0
FTT_0628	623.223	311.671
FTT_0704	2099.56	308.276
FTT_0715	366.98	128.955
FTT_0797	1015.03	0
FTT_0828c	554.188	27.743
FTT_0863c	2082.31	407.76
FTT_0874c	1357.48	134.318
FTT_0903	2593.66	756.026
FTT_0905	617.154	92.5991
FTT_0928c	521.862	78.4116
FTT_0941c	1070.77	319.183
FTT_0953c	571.257	85.7707
FTT_0974	1329.01	394.667
FTT_0980	2949.8	1509.51
FTT_0985	2032.23	99.5602
FTT_1001	3437.87	164.721
FTT_1012	1367.24	67.6323
FTT_1025c	2440.5	120.982
FTT_1043	1262.8	250.246
FTT_1088c	1418.24	70.1027
FTT_1090	1627.69	0
FTT_1103	1714.29	598.05
FTT_1109	1002.98	199.516
FTT_1170	988.762	272.48
FTT_1308c	1909.74	187.451
FTT_1343c	1269.12	62.8689
FTT_1346	3405.88	437.569
FTT_1370	2593.66	126.004
FTT_1388	1502.29	593.332
FTT_1441	2763.3	1071.08
FTT_1537c	642.17	128.423
FTT_1579c	571.085	28.7028
FTT_1587c	1177	117.782
FTT_1666c	1122.94	445.974
FTT_1701	3405.88	437.569
FTT_1703	250.117	25.062
FTT_1730c	913.901	68.7243
FTT_1765	1715.84	0
FTT_1789	1302	0
FTT_1791	4980.11	1862.38
fumA	1166.17	291.77
fusA	1996.79	601.137
gcp	950.335	47.2974
gcvH2	4462.16	210.238
gcvP1	1314.31	197.085
glgA	603.921	211.473
glgC	1435.91	107.563
glmM	678.253	101.675
glmS	467.054	187.289
glpA	575.145	230.266
glpT	687.45	240.426
gpmI	572.547	200.58
gpsA	964.803	0
gyrA	634.719	366.689
hemA	731.069	255.516
hemK	1035.76	0
hflB	1337.11	89.3917
hflX	693.089	242.378
hupB	10828.2	4328.62
iglC1	5588.98	3605.07
iglC2	5588.98	3605.07
kdpD	307.728	154.613
lpcA	1969.08	193.11
lpd	632.555	316.294
lpnB	2956.69	571.231
lpxD	946.785	376.986
lysA1	728.966	327.586
lysR	1061.8	52.7584
malA	606.812	60.7075
manC	635.728	63.5732
metK	800.313	199.595
mpl	655.454	229.344
murA	676.443	101.406
murC	664.039	66.3766
mutL	477.614	47.8734
nadC	1164.2	0
nagA	823.719	82.1446
nrdA	973.572	73.1792
nuoG	705.368	283.332
nuoL	422.664	148.4
nuoN	609.732	213.489
nusA	1811.76	332.315
panC	1322.08	196.324
pcm	1853.87	1001.63
pheT	351.705	88.297
phoH	983.52	146.776
potI	1275.51	63.1793
ppiC	10119.5	3607.47
pth	2082.31	0
purB	698.821	104.726
purH	568.694	56.9261
pyrF	1751.4	0
pyrH	1410.35	418.324
rdgC	1169.58	116.044
recA	1749.79	348.729
rluB	1256.54	249.028
rpe	1659.67	163.497
rph	1529.48	0
rplB	1238.13	429.529
rplD	1840.41	452.069
rplI	12405.6	1195.52
rplJ	4934.85	2762.45
rplO	3437.87	329.441
rplP	3741.94	713.517
rplS	5507	1277.56
rplW	8156.63	367.98
rpmA	27029.5	2978.02
rpoA2	3057.32	1570.74
rpsO	11621.1	1029.32
rpsU	34733.3	4543.38
rumA	667.536	0
sdhA	1921.32	481.436
secB1	3179.19	305.982
secE	2922.6	847.439
sodB	2065.34	606.805
speE	2307.22	114.487
sspA	1801.18	265.611
sucA	581.567	306.887
sucC	1595.59	238.769
tdcD	805.399	40.1696
tdh	899.737	179.25
tdk	1984.5	0
tmk	1814.07	89.1538
tolC	576.453	173.089
trpB	775.819	309.689
uvrA	291.117	43.8911
wbtA	498.268	224.678
wbtD	862.98	215.025
wbtE	691.199	379.851
wbtF	1998.05	248.426
wbtJ	2952.09	72.8987
wbtL	1127.94	111.981
wzb	2763.3	0
yfiO	1238.13	184.084
* RPKM counts
